# Supplementary material for: A mutant form of Dmc1 that bypasses the requirement for accessory protein Mei5-Sae3 reveals independent activities of Mei5-Sae3 and Rad51 in Dmc1 filament stability
Source: PLoS Genet. 2019 Dec 2;15(12):e1008217. doi: 10.1371/journal.pgen.1008217 (PMC6907854; doi:10.1371/journal.pgen.1008217)
Supplement: S1 Data — (XLSX) [file pgen.1008217.s012.xlsx]

## Sheet: Table 1
Strain	Genotype	Spores alive	Spores dead	Total tetrads dissected
DKB3698	wild-type	602	10	153
DKB6342	dmc1-E157D	495	365	215
DKB6320	mei5	N.A.	N.A.	N.A.
DKB3710	rad51	0	160	40
DKB3689	rad51-II3A	63	13	19
DKB2526	rdh54	147	13	40
DKB6299, DKB6300	dmc1-E157D mei5	537	531	267
DKB6393	dmc1-E157D rad51	1	135	34
DKB6400	dmc1-E157D rad51-II3A	15	73	22
DKB6583	dmc1-E157D rdh54	N.A.	N.A.	N.A.
DKB6539, DKB6540	dmc1-E157D sae3	89	67	39
DKB6412, DKB6413, DKB6425	dmc1-E157D mei5 rad51	N.A.	N.A.	N.A.
DKB6619	DMC1+/dmc1-E157D	172	16	47
DKB6406, DKB6407	DMC1+/dmc1-E157D mei5/"	162	114	69

## Sheet: Figure 1b
DKB3698 (genotype = wild-type)
time (in hours)	2	3	4	5	6	7	8
Rad51+ nuclei	0	0	0	0.517241	0.36	0.0181818	0.0178571
Dmc1+ nuclei	0	0	0.0862069	0.344828	0.18	0.0181818	0.0535714
DKB6320 (genotype = mei5)
time	2	3	4	5	6	7	8
Rad51+ nuclei	0	0.0181818	0.236364	0.884615	0.872727	0.627451	0.836364
Dmc1+ nuclei	0	0	0	0	0.0727273	0.27451	0.2
DKB6342 (genotype = dmc1-E157D)
time	2	3	4	5	6	7	8
Rad51+ nuclei	0.08	0.410714	0.688525	0.773585	0.766667	0.823529	0.44
Dmc1+ nuclei	0.2	0.5	0.540984	0.90566	0.816667	0.921569	0.86
DKB6300 (genotype = dmc1-E157D mei5)
time	2	3	4	5	6	7	8
Rad51+ nuclei	0	0	0.037037	0.877551	0.84	0.22807	0.215686
Dmc1+ nuclei	0.176471	0.37037	0.740741	0.979592	0.86	0.929825	0.960784
Nuclei are focus positive if they contain ≥3 foci
n≥50 for each strain's time point

## Sheet: Figure 1d
DKB3698 (genotype = wild-type)
time (in hours)	3	4.5	6	7.5
RPA+ nuclei	0.76	0.945455	0.74	0.42
Dmc1+ nuclei	0.2	0.327273	0.14	0.12
DKB3710 (genotype = rad51)
time (in hours)	3	4.5	6	7.5
RPA+ nuclei	0.823529	1	1	1
Dmc1+ nuclei	0.0392157	0.188679	0.403509	0.38
DKB6342 (genotype = dmc1-E157D)
time (in hours)	3	4.5	6	7.5
RPA+ nuclei	0.980769	1	1	0.964286
Dmc1+ nuclei	1	1	1	1
DKB6393 (genotype = dmc1-E157D rad51)
time (in hours)	3	4.5	6	7.5
RPA+ nuclei	0.942308	1	0.980392	0.98
Dmc1+ nuclei	0.923077	1	0.980392	0.98
DKB6412 (genotype = dmc1-E157D mei5 rad51)
time (in hours)	3	4.5	6	7.5
RPA+ nuclei	0.395349	0.924528	0.94	1
Dmc1+ nuclei	0.488372	0.867925	0.92	0.966667
Nuclei are focus positive if they contain ≥3 foci
n≥50 for each strain's time point

## Sheet: Figure 1e
Sample	Genotype	Dmc1+ nuclei	RPA+ nuclei
DKB3698	wild-type	0.698113	0.943396
DKB6342	dmc1-E157D	1	0.98
DKB2123	spo11	0	0.08
DKB6419	spo11 dmc1-E157D	1	0.0545455
Quantitation is for meiotic nuclear spreads at 4 hours
Nuclei are focus positive if they contain ≥3 foci
n≥50 for each strain's time point

## Sheet: Figure 2b
DKB3698 (genotype = wild-type)
time	0	6	8	10	24
ectopic	0	0.00235098	0.00475112	0.00717126	0.00925441
COs	0	0.190857	0.205639	0.214101	0.242175
DSBs	0	0.0358804	0	0	0
time	0	7.5	9	10.5	24
MI+MII	0	0.78	0.892157	0.93	0.95
DKB6320 (genotype = mei5)
time	0	6	8	10	24
ectopic	0	0	0	0	0
COs	0	0.0109482	0.0190242	0.0264273	0.0419298
DSBs	0	0.163321	0.160495	0.157476	0.121942
time	0	6	9	12.5	24
MI+MII	0	0.00990099	0.0194175	0.037037	0.0873786
DKB3710 (genotype = rad51)
time	0	6	8	10	24
ectopic	0	0.00692128	0.00966544	0.0117759	0.0292305
COs	0	0.0184032	0.0683094	0.08246	0.164123
DSBs	0	0.178169	0.159702	0.113445	0
time	0	7.5	9	10.5	24
MI+MII	0	0.06	0.188679	0.435644	0.584158
DKB6342 (genotype = dmc1-E157D)
time	0	6	8	10	24
ectopic	0	0.000135881	0.00417137	0.0203665	0.0315357
COs	0	0.0494743	0.116078	0.226483	0.250163
DSBs	0	0.184151	0.133122	0.0243471	0
time	0	7.5	9	10.5	24
MI+MII	0	0.314815	0.471154	0.5	0.544554
DKB6300 (genotype = dmc1-E157D mei5)
time	0	6	8	10	24
ectopic	0	0	0.012635	0.0217542	0.0327209
COs	0	0.043643	0.119041	0.197509	0.21321
DSBs	0	0.214988	0.149556	0.0694706	0.0125909
MI+MII	0	0	0.137931	0.372549	0.5
DKB6393 (genotype = dmc1-E157D rad51)
time	0	6	8	10	24
ectopic	0	0.000424458	0.00211697	0.00272513	0.0049715
COs	0	0.0131514	0.0240953	0.0593454	0.0935121
DSBs	0	0.188001	0.158253	0.123466	0
time	0	7.5	9	10.5	24
MI+MII	0	0.03	0.108911	0.148515	0.247525
DKB6412 (genotype = dmc1-E157D mei5 rad51)
time	0	6	8	10	24
ectopic	0	0	0.000398506	0.00137844	0.0022103
COs	0	0.00590132	0.0149441	0.0337873	0.0663212
DSBs	0	0.19194	0.170169	0.119029	0
time	0	7.5	9	10.5	24
MI+MII	0	0.01	0.02	0.0384615	0.113208
For DAPIs, n≥50 for each strain's time point

## Sheet: Figure 3c
DKB3698 (genotype = wild-type)
time (in hours)	3	4	5	6	7	8
SEIs	0.000630912	0.000908786	0.00409025	0.0179894	0.0120098	0.0049622
IH-dHJs	0.000212076	0.000678251	0.001893	0.0142818	0.00611782	0.00284599
IS-dHJs	5.34621e-05	0.00014881	0.000410262	0.00228457	0.00109137	0.000605928
mcJMs	0.000113422	0.000362131	0.000569975	0.00505529	0.00161741	0.00144444
DKB6320 (genotype = mei5)
time	3	4	5	6	7	8
SEIs	0.0016	0.0014	0.0038	0.0012	0.0025	0.0059
IH-dHJs	0.0003	0.0001	0.0006	0.0002	0.0005	0.0003
IS-dHJs	0.0003	0.0002	0.0004	0.0002	0.0004	0.0002
mcJMs	0.0006	0.0004	0.0009	0.0006	0.0017	0.0008
DKB6342 (genotype = dmc1-E157D)
time	3	4	5	6	7	8
SEIs	0.00147975	0.00993313	0.011379	0.02009	0.0145391	0.00398555
IH-dHJs	0.00109656	0.00450325	0.00758836	0.0160679	0.0120287	0.00260209
IS-dHJs	0.00105372	0.00303307	0.00443551	0.00702515	0.00591012	0.00204189
mcJMs	0.00183756	0.0030476	0.00625105	0.0153518	0.0120617	0.00687012
DKB6300 (genotype = dmc1-E157D mei5)
time	3	4	5	6	7	8
SEIs	0.00771423	0.00529312	0.0127503	0.0181168	0.018458	0.0143138
IH-dHJs	0.00127865	0.00152092	0.00495649	0.0136776	0.0149763	0.00963491
IS-dHJs	0.00179862	0.00184777	0.00314271	0.00650737	0.00764596	0.00591626
mcJMs	0.00146784	0.00187711	0.00342525	0.0135722	0.0132448	0.00743101

## Sheet: Figure 3e
DKB3698 (genotype = wild-type)
time (in hours)	3	4.5	6	7.5	9
SEIs	0.0085	0.0188	0.01988	0.0101	0.0093
IH-dHJs	0.0019	0.0155	0.0163172	0.0054	0.0082
IS-dHJs	0.0008	0.0026	0.00279309	0.0015	0.0023
mcJMs	0.0003	0.0017	0.0074796	0.002	0.0027
DKB3710 (genotype = rad51)
time	3	4.5	6	7.5	9
SEIs	0.0103651	0.0166028	0.0303281	0.029405	0.0147099
IH-dHJs	0.000790232	0.00343082	0.00989448	0.0103395	0.00516602
IS-dHJs	0.00164309	0.0130046	0.0247193	0.0251269	0.0118578
mcJMs	0.00168183	0.00663573	0.01877	0.0131734	0.0062594
DKB6342 (genotype = dmc1-E157D)
time	3	4.5	6	7.5	9
SEIs	0.0127	0.0205	0.0224	0.0172	0.0111
IH-dHJs	0.0029	0.0144	0.0157	0.0113	0.0053
IS-dHJs	0.0033	0.0062	0.0077	0.0058	0.004
mcJMs	0.0066	0.0167	0.0212	0.0163	0.0055
DKB6393 (genotype = dmc1-E157D rad51)
time	3	4.5	6	7.5	9
SEIs	0.0075017	0.00798578	0.0144819	0.0162413	0.0139332
IH-dHJs	0.000432938	0.00077567	0.0033368	0.00363406	0.00334457
IS-dHJs	0.00167799	0.00267786	0.00634899	0.0112763	0.00824002
mcJMs	0.00142323	0.000228709	0.00603028	0.00959893	0.00663344
DKB6412 (genotype = dmc1-E157D mei5 rad51)
time	3	4.5	6	7.5	9
SEIs	0.00619293	0.00503386	0.00442769	0.00285596	0.00784549
IH-dHJs	0.000306646	0.000177822	0.00075543	0.000480044	0.000529936
IS-dHJs	0.000355466	0.000435577	0.00163164	0.00107367	0.00176481
mcJMs	0.00156146	0.0006953	0.00132615	6.13102e-05	0.000910611

## Sheet: Figure 4b
DKB3698 (genotype = wild-type)
Nucleus	1	2	3	4	5	6	7	8	9	10	11	12	13
Dmc1 foci	25	20	32	28	9	49	28	72	12	25	11	24	15
RPA foci	75	51	39	82	85	89	66	123	46	63	77	58	56
DKB3710 (genotype = rad51)
Nucleus	1	2	3	4	5	6	7	8	9	10	11	12	13
Dmc1 foci	26	45	28	16	12	27	23	51	16	10	13	11	27
RPA foci	89	267	129	145	104	105	121	109	143	153	161	169	132
DKB6342 (genotype = dmc1-E157D)
Nucleus	1	2	3	4	5	6	7	8	9	10	11	12	13
Dmc1 foci	102	114	139	133	101	90	128	150	120	130	89	84	102
RPA foci	120	87	122	106	133	82	88	116	97	89	95	126	189
DKB6300 (genotype = dmc1-E157D mei5)
Nucleus	1	2	3	4	5	6	7	8	9	10	11	12	13
Dmc1 foci	144	136	101	133	140	126	125	117	154	125	84	63	102
RPA foci	144	148	73	142	150	128	150	113	114	130	133	140	135
DKB6393 (genotype = dmc1-E157D rad51)
Nucleus	1	2	3	4	5	6	7	8	9	10	11	12	13
Dmc1 foci	84	60	111	134	115	104	67	105	107	105	101	109	167
RPA foci	114	90	137	129	106	140	138	170	141	112	135	154	150
DKB6412 (genotype = dmc1-E157D mei5 rad51)
Nucleus	1	2	3	4	5	6	7	8	9	10	11	12	13
Dmc1 foci	49	107	83	86	132	116	109	119	128	103	119	100	137
RPA foci	154	151	59	169	149	145	126	96	112	153	110	82	201

## Sheet: Figure 4c
DKB3698		DKB3710		DKB6342		DKB6300		DKB6393		DKB6412
genotype = wild-type		genotype = rad51		genotype = dmc1-E157D		genotype = dmc1-E157D mei5		genotype = dmc1-E157D rad51		genotype = dmc1-E157D mei5 rad51
Dmc1 foci (length in μm)	RPA foci (length in μm)	Dmc1 foci	RPA foci	Dmc1 foci	RPA foci	Dmc1 foci	RPA foci	Dmc1 foci	RPA foci	Dmc1 foci	RPA foci
0.145	0.045	0.071	0.149	0.089	0.093	0.086	0.079	0.061	0.086	0.058	0.094
0.137	0.087	0.059	0.131	0.099	0.078	0.094	0.136	0.129	0.068	0.06	0.124
0.051	0.065	0.157	0.231	0.125	0.121	0.206	0.094	0.157	0.047	0.095	0.11
0.163	0.164	0.075	0.066	0.066	0.069	0.104	0.073	0.108	0.128	0.072	0.092
0.12	0.072	0.097	0.098	0.123	0.13	0.124	0.065	0.127	0.194	0.088	0.101
0.16	0.066	0.069	0.175	0.106	0.135	0.112	0.074	0.057	0.105	0.06	0.058
0.217	0.087	0.08	0.069	0.094	0.063	0.071	0.085	0.181	0.093	0.08	0.277
0.103	0.073	0.059	0.124	0.105	0.113	0.183	0.088	0.385	0.137	0.106	0.122
0.106	0.077	0.052	0.058	0.127	0.094	0.293	0.103	0.097	0.129	0.047	0.092
0.1	0.052	0.108	0.129	0.079	0.172	0.097	0.084	0.096	0.177	0.129	0.109
0.089	0.084	0.074	0.236	0.098	0.133	0.179	0.061	0.08	0.101	0.096	0.067
0.133	0.098	0.09	0.121	0.063	0.076	0.091	0.09	0.094	0.301	0.063	0.195
0.114	0.068	0.302	0.084	0.155	0.188	0.135	0.209	0.112	0.052	0.052	0.211
0.107	0.088	0.09	0.238	0.088	0.065	0.052	0.073	0.119	0.1	0.11	0.118
0.129	0.081	0.081	0.152	0.102	0.089	0.101	0.04	0.124	0.316	0.091	0.078
0.133	0.066	0.075	0.159	0.079	0.071	0.101	0.07	0.065	0.067	0.062	0.105
0.069	0.045	0.052	0.149	0.118	0.096	0.096	0.065	0.071	0.324	0.23	0.124
0.107	0.098	0.058	0.151	0.099	0.093	0.116	0.127	0.091	0.115	0.156	0.069
0.109	0.065	0.069	0.108	0.111	0.082	0.082	0.062	0.103	0.139	0.066	0.224
0.087	0.086	0.082	0.145	0.094	0.225	0.082	0.093	0.094	0.096	0.113	0.163
0.157	0.145	0.113	0.166	0.109	0.143	0.152	0.053	0.187	0.219	0.06	0.125
0.092	0.089	0.061	0.083	0.207	0.173	0.07	0.067	0.165	0.302	0.07	0.087
0.058	0.097	0.062	0.156	0.121	0.151	0.093	0.135	0.11	0.087	0.067	0.052
0.093	0.069	0.11	0.105	0.079	0.112	0.212	0.119	0.122	0.069	0.079	0.126
0.113	0.086	0.052	0.121	0.134	0.067	0.086	0.098	0.075	0.168	0.091	0.097
0.058	0.052	0.1	0.129	0.1	0.081	0.087	0.04	0.272	0.099	0.103	0.197
0.17	0.064	0.052	0.212	0.069	0.066	0.185	0.118	0.092	0.048	0.06	0.08
0.056	0.087	0.176	0.211	0.081	0.067	0.101	0.064	0.047	0.067	0.086	0.093
0.066	0.066	0.066	0.107	0.146	0.048	0.157	0.066	0.107	0.099	0.053	0.137
0.075	0.1	0.087	0.1	0.119	0.106	0.13	0.113	0.06	0.139	0.078	0.118
0.134	0.092	0.057	0.337	0.17	0.077	0.125	0.099	0.171	0.06	0.087	0.109
0.093	0.074	0.059	0.108	0.068	0.073	0.226	0.061	0.11	0.115	0.054	0.111
0.062	0.075	0.052	0.254	0.059	0.063	0.106	0.116	0.114	0.209	0.097	0.078
0.101	0.069	0.052	0.351	0.07	0.093	0.156	0.111	0.053	0.143	0.141	0.125
0.06	0.079	0.063	0.086	0.066	0.111	0.072	0.095	0.094	0.111	0.085	0.205
0.075	0.039	0.059	0.102	0.106	0.098	0.134	0.057	0.135	0.206	0.092	0.225
0.148	0.079	0.076	0.258	0.095	0.078	0.107	0.134	0.31	0.111	0.077	0.106
0.125	0.088	0.083	0.066	0.136	0.062	0.14	0.08	0.179	0.105	0.132	0.283
0.056	0.178	0.107	0.113	0.103	0.036	0.075	0.084	0.104	0.331	0.108	0.096
0.154	0.059	0.108	0.158	0.08	0.097	0.23	0.143	0.088	0.09	0.084	0.094
0.066	0.064	0.063	0.304	0.22	0.184	0.345	0.1	0.115	0.163	0.101	0.087
0.112	0.107	0.059	0.059	0.126	0.052	0.262	0.112	0.065	0.158	0.064	0.097
0.094	0.039	0.075	0.208	0.085	0.132	0.147	0.124	0.067	0.133	0.053	0.073
0.149	0.039	0.094	0.311	0.093	0.082	0.094	0.073	0.16	0.067	0.06	0.092
0.063	0.063	0.082	0.206	0.103	0.084	0.165	0.078	0.078	0.155	0.047	0.108
0.066	0.075	0.12	0.157	0.139	0.085	0.066	0.072	0.078	0.105	0.087	0.116
0.052	0.053	0.081	0.256	0.172	0.103	0.151	0.1	0.096	0.074	0.067	0.098
0.062	0.053	0.063	0.04	0.101	0.066	0.119	0.084	0.092	0.049	0.079	0.096
0.063	0.056	0.096	0.107	0.136	0.273	0.114	0.113	0.158	0.124	0.112	0.141
0.052	0.037	0.107	0.128	0.11	0.201	0.148	0.098	0.054	0.21	0.107	0.21
0.059	0.059	0.075	0.313	0.129	0.096	0.059	0.098	0.093	0.107	0.102	0.139
0.082	0.058	0.088	0.126	0.068	0.095	0.144	0.091	0.202	0.217	0.137	0.12
0.091	0.065	0.052	0.089	0.119	0.13	0.159	0.067	0.101	0.134	0.15	0.199
0.085	0.073	0.096	0.1	0.11	0.063	0.139	0.078	0.108	0.197	0.082	0.096
0.066	0.037	0.097	0.089	0.076	0.108	0.159	0.038	0.087	0.054	0.206	0.047
0.122	0.092	0.058	0.111	0.135	0.115	0.153	0.102	0.138	0.052	0.166	0.081
0.134	0.071	0.098	0.073	0.084	0.323	0.208	0.094	0.098	0.222	0.078	0.158
0.058	0.101	0.057	0.118	0.054	0.11	0.153	0.075	0.107	0.087	0.15	0.109
0.133	0.072	0.071	0.085	0.089	0.225	0.073	0.102	0.106	0.083	0.264	0.077
0.059	0.045	0.058	0.233	0.078	0.075	0.329	0.085	0.119	0.186	0.129	0.194
0.056	0.083	0.096	0.117	0.061	0.064	0.232	0.133	0.177	0.071	0.115	0.145
0.086	0.052	0.092	0.202	0.06	0.161	0.17	0.1	0.151	0.08	0.106	0.173
0.056	0.059	0.057	0.068	0.079	0.165	0.341	0.065	0.292	0.061	0.218	0.081
0.069	0.153	0.073	0.275	0.061	0.065	0.103	0.059	0.105	0.232	0.094	0.057
0.072	0.065	0.057	0.117	0.076	0.111	0.175	0.14	0.105	0.048	0.11	0.081
0.097	0.074	0.081	0.091	0.123	0.114	0.09	0.07	0.101	0.128	0.209	0.079
0.091	0.086	0.07	0.217	0.079	0.104	0.057	0.052	0.079	0.191	0.08	0.107
0.056	0.104	0.071	0.157	0.082	0.101	0.095	0.145	0.132	0.097	0.079	0.052
0.052	0.093	0.069	0.115	0.189	0.153	0.299	0.115	0.183	0.048	0.178	0.082
0.052	0.088	0.138	0.126	0.07	0.081	0.199	0.101	0.126	0.114	0.165	0.103
0.062	0.092	0.095	0.077	0.113	0.086	0.111	0.053	0.107	0.202	0.121	0.034
0.085	0.039	0.052	0.147	0.14	0.07	0.173	0.069	0.172	0.076	0.093	0.085
0.059	0.069	0.075	0.153	0.139	0.062	0.122	0.094	0.15	0.145	0.154	0.077
0.096	0.115	0.083	0.066	0.054	0.063	0.194	0.11	0.112	0.268	0.193	0.158
0.052	0.056	0.126	0.182	0.11	0.085	0.173	0.068	0.053	0.079	0.177	0.095
0.083	0.045	0.078	0.065	0.054	0.098	0.059	0.166	0.069	0.079	0.106	0.143
0.059	0.075	0.069	0.073	0.074	0.083	0.075	0.178	0.069	0.11	0.317	0.147
0.075	0.064	0.088	0.171	0.099	0.123	0.052	0.102	0.06	0.188	0.095	0.123
0.052	0.052	0.074	0.082	0.12	0.08	0.215	0.08	0.053	0.151	0.114	0.048
0.056	0.052	0.108	0.094	0.162	0.097	0.087	0.072	0.072	0.117	0.051	0.052
0.138	0.15	0.086	0.141	0.076	0.073	0.095	0.132	0.069	0.223	0.047	0.251
0.086	0.052	0.057	0.14	0.076	0.048	0.075	0.093	0.075	0.126	0.047	0.166
0.056	0.056	0.109	0.075	0.097	0.088	0.14	0.04	0.057	0.124	0.101	0.229
0.056	0.081	0.071	0.168	0.14	0.093	0.129	0.063	0.079	0.167	0.587	0.155
0.069	0.052	0.07	0.139	0.097	0.079	0.239	0.117	0.098	0.149	0.144	0.214
0.065	0.105	0.116	0.187	0.122	0.099	0.149	0.071	0.06	0.067	0.228	0.416
0.073	0.082	0.065	0.074	0.121	0.052	0.142	0.095	0.066	0.108	0.139	0.104
0.065	0.145	0.11	0.091	0.07	0.054	0.076	0.129	0.105	0.064	0.255	0.174
0.074	0.09	0.104	0.152	0.106	0.078	0.09	0.092	0.172	0.069	0.061	0.061
0.056	0.074	0.132	0.107	0.093	0.127	0.102	0.132	0.12	0.131	0.162	0.072
0.066	0.062	0.065	0.072	0.106	0.108	0.125	0.127	0.171	0.212	0.168	0.236
0.073	0.075	0.067	0.091	0.096	0.131	0.13	0.076	0.092	0.073	0.332	0.1
0.081	0.109	0.129	0.071	0.101	0.137	0.129	0.102	0.138	0.282	0.217	0.1
0.061	0.081	0.099	0.116	0.075	0.129	0.141	0.115	0.271	0.114	0.116	0.17
0.075	0.074	0.147	0.038	0.202	0.114	0.092	0.155	0.143	0.151	0.11	0.075
0.115	0.074	0.093	0.069	0.082	0.039	0.132	0.065	0.15	0.102	0.097	0.15
0.073	0.072	0.085	0.053	0.093	0.061	0.282	0.099	0.06	0.196	0.213	0.12
0.101	0.074	0.052	0.087	0.112	0.083	0.158	0.103	0.073	0.096	0.066	0.101
0.086	0.108	0.063	0.23	0.099	0.089	0.119	0.1	0.058	0.221	0.127	0.133
0.119	0.075	0.07	0.109	0.048	0.105	0.163	0.086	0.178	0.081	0.28	0.231
0.056	0.115	0.079	0.113	0.145	0.081	0.073	0.038	0.22	0.087	0.047	0.083
0.116	0.072	0.069	0.086	0.1	0.11	0.2	0.07	0.147	0.218	0.072	0.075
0.066	0.073	0.087	0.239	0.159	0.075	0.094	0.074	0.154	0.158	0.11	0.183
0.066	0.052	0.052	0.074	0.144	0.117	0.082	0.1	0.141	0.11	0.171	0.168
0.088	0.052	0.057	0.157	0.252	0.048	0.137	0.088	0.06	0.137	0.118	0.103
0.058	0.052	0.078	0.175	0.109	0.137	0.119	0.054	0.068	0.139	0.13	0.268
0.07	0.065	0.084	0.074	0.176	0.114	0.177	0.126	0.148	0.099	0.108	0.179
0.086	0.092	0.077	0.117	0.111	0.118	0.286	0.119	0.073	0.105	0.166	0.176
0.103	0.111	0.057	0.04	0.11	0.081	0.137	0.093	0.266	0.076	0.146	0.109
0.051	0.094	0.1	0.083	0.088	0.103	0.086	0.085	0.147	0.077	0.144	0.141
0.056	0.068	0.12	0.083	0.101	0.096	0.065	0.053	0.064	0.186	0.051	0.081
0.125	0.059	0.094	0.086	0.165	0.113	0.111	0.105	0.209	0.138	0.409	0.094
0.059	0.058	0.07	0.264	0.103	0.111	0.147	0.091	0.185	0.136	0.121	0.096
0.051	0.072	0.07	0.151	0.113	0.091	0.18	0.073	0.063	0.134	0.099	0.225
0.132	0.052	0.066	0.063	0.112	0.054	0.106	0.143	0.14	0.164	0.145	0.182
0.056	0.093	0.189	0.145	0.197	0.141	0.083	0.131	0.129	0.074	0.091	0.141
0.052	0.085	0.104	0.108	0.135	0.207	0.224	0.135	0.084	0.086	0.076	0.112
0.063	0.073	0.073	0.106	0.104	0.054	0.111	0.069	0.292	0.081	0.136	0.118
0.051	0.059	0.082	0.073	0.093	0.113	0.112	0.135	0.125	0.188	0.222	0.072
0.223	0.053	0.081	0.087	0.068	0.098	0.159	0.073	0.122	0.139	0.153	0.183
0.14	0.039	0.128	0.095	0.066	0.096	0.091	0.054	0.089	0.236	0.13	0.142
0.169	0.063	0.052	0.292	0.23	0.168	0.206	0.099	0.065	0.067	0.073	0.108
0.1	0.085	0.052	0.179	0.088	0.048	0.196	0.193	0.081	0.176	0.176	0.093
0.062	0.051	0.099	0.073	0.131	0.094	0.146	0.115	0.183	0.26	0.074	0.079
0.144	0.037	0.12	0.086	0.121	0.034	0.052	0.136	0.062	0.048	0.109	0.076
0.156	0.085	0.069	0.165	0.182	0.106	0.169	0.073	0.251	0.091	0.096	0.082
0.211	0.059	0.088	0.084	0.141	0.034	0.057	0.106	0.067	0.163	0.134	0.135
0.062	0.059	0.085	0.067	0.108	0.098	0.161	0.089	0.129	0.229	0.295	0.14
0.115	0.107	0.059	0.127	0.126	0.317	0.304	0.069	0.258	0.18	0.226	0.092
0.205	0.098	0.059	0.069	0.133	0.249	0.07	0.066	0.162	0.067	0.13	0.191
0.162	0.056	0.076	0.098	0.089	0.187	0.156	0.078	0.28	0.198	0.097	0.172
0.159	0.087	0.11	0.144	0.181	0.249	0.161	0.145	0.118	0.206	0.085	0.258
0.071	0.083	0.073	0.104	0.06	0.21	0.158	0.087	0.098	0.099	0.054	0.103
0.106	0.092	0.057	0.115	0.106	0.101	0.142	0.112	0.136	0.113	0.114	0.074
0.147	0.037	0.052	0.101	0.158	0.235	0.244	0.096	0.1	0.186	0.089	0.094
0.1	0.056	0.057	0.075	0.158	0.078	0.227	0.059	0.101	0.063	0.197	0.079
0.178	0.073	0.07	0.082	0.234	0.102	0.234	0.164	0.053	0.122	0.242	0.159
0.051	0.079	0.078	0.111	0.122	0.059	0.102	0.091	0.098	0.23	0.105	0.208
0.139	0.065	0.079	0.09	0.136	0.117	0.101	0.152	0.103	0.132	0.411	0.164
0.158	0.051	0.068	0.083	0.077	0.298	0.144	0.08	0.062	0.269	0.167	0.034
0.142	0.039	0.132	0.113	0.193	0.106	0.228	0.082	0.247	0.182	0.124	0.135
0.164	0.101	0.066	0.175	0.139	0.08	0.115	0.059	0.171	0.06	0.119	0.191
0.134	0.087	0.07	0.109	0.115	0.139	0.132	0.064	0.114	0.085	0.173	0.087
0.056	0.066	0.168	0.089	0.144	0.295	0.146	0.057	0.164	0.121	0.179	0.076
0.299	0.064	0.057	0.151	0.181	0.205	0.082	0.076	0.115	0.111	0.304	0.065
0.179	0.052	0.072	0.095	0.06	0.081	0.109	0.112	0.146	0.11	0.324	0.088
0.197	0.039	0.113	0.101	0.07	0.122	0.096	0.125	0.263	0.225	0.096	0.136
0.065	0.051	0.052	0.052	0.186	0.071	0.164	0.069	0.123	0.146	0.065	0.092
0.199	0.065	0.088	0.059	0.164	0.065	0.128	0.135	0.067	0.17	0.11	0.13
0.086	0.065	0.069	0.159	0.08	0.128	0.124	0.128	0.072	0.061	0.185	0.049
0.133	0.099	0.085	0.046	0.078	0.116	0.168	0.144	0.099	0.313	0.072	0.057
0.127	0.089	0.07	0.119	0.099	0.08	0.271	0.142	0.101	0.133	0.147	0.091
0.062	0.053	0.057	0.052	0.096	0.154	0.256	0.138	0.092	0.084	0.113	0.112
0.068	0.062	0.076	0.121	0.116	0.219	0.184	0.109	0.16	0.115	0.057	0.091
0.165	0.072	0.057	0.253	0.087	0.102	0.148	0.057	0.279	0.125	0.047	0.146
0.091	0.098	0.058	0.129	0.065	0.048	0.111	0.117	0.084	0.06	0.191	0.107
0.15	0.066	0.057	0.135	0.095	0.106	0.141	0.071	0.091	0.258	0.119	0.13
0.163	0.157	0.094	0.139	0.111	0.129	0.059	0.105	0.232	0.086	0.208	0.164
0.171	0.066	0.127	0.078	0.158	0.087	0.202	0.188	0.113	0.079	0.094	0.19
0.048	0.056	0.069	0.182	0.255	0.093	0.242	0.09	0.198	0.293	0.145	0.264
0.065	0.081	0.123	0.15	0.079	0.083	0.19	0.095	0.314	0.067	0.082	0.162
0.074	0.088	0.108	0.241	0.068	0.146	0.057	0.118	0.317	0.208	0.116	0.253
0.074	0.088	0.11	0.064	0.12	0.119	0.234	0.065	0.149	0.187	0.059	0.16
0.093	0.062	0.065	0.08	0.131	0.096	0.153	0.118	0.142	0.14	0.176	0.218
0.09	0.082	0.089	0.099	0.145	0.151	0.26	0.084	0.307	0.228	0.133	0.167
0.155	0.069	0.074	0.099	0.066	0.133	0.233	0.14	0.145	0.195	0.085	0.156
0.069	0.089	0.1	0.068	0.206	0.092	0.143	0.111	0.282	0.151	0.174	0.17
0.122	0.051	0.09	0.113	0.075	0.214	0.163	0.112	0.128	0.086	0.304	0.125
0.113	0.103	0.089	0.203	0.113	0.106	0.128	0.066	0.07	0.086	0.107	0.201
0.142	0.134	0.154	0.101	0.081	0.162	0.319	0.095	0.092	0.203	0.334	0.122
0.109	0.073	0.052	0.07	0.082	0.094	0.115	0.082	0.186	0.115	0.19	0.096
0.146	0.08	0.101	0.152	0.15	0.173	0.111	0.113	0.171	0.16	0.115	0.208
0.154	0.059	0.058	0.129	0.107	0.054	0.157	0.068	0.373	0.357	0.199	0.295
0.142	0.072	0.131	0.091	0.119	0.103	0.158	0.076	0.134	0.092	0.183	0.226
0.117	0.056	0.075	0.103	0.063	0.079	0.145	0.065	0.093	0.069	0.213	0.137
0.155	0.066	0.057	0.099	0.145	0.061	0.221	0.073	0.22	0.196	0.145	0.112
0.125	0.079	0.12	0.171	0.127	0.075	0.109	0.108	0.137	0.093	0.201	0.188
0.069	0.075	0.102	0.114	0.111	0.067	0.287	0.074	0.32	0.255	0.191	0.073
0.133	0.094	0.078	0.158	0.155	0.07	0.112	0.11	0.142	0.086	0.169	0.14
0.129	0.072	0.091	0.082	0.133	0.047	0.14	0.145	0.302	0.067	0.347	0.107
0.134	0.079	0.067	0.137	0.127	0.164	0.063	0.153	0.139	0.141	0.119	0.249
0.127	0.052	0.076	0.108	0.157	0.067	0.14	0.069	0.277	0.183	0.079	0.208
0.119	0.052	0.065	0.087	0.059	0.14	0.173	0.079	0.252	0.076	0.323	0.091
0.194	0.067	0.109	0.089	0.255	0.123	0.144	0.054	0.291	0.177	0.454	0.291
0.111	0.056	0.057	0.077	0.059	0.193	0.175	0.13	0.23	0.092	0.165	0.27
0.077	0.066	0.074	0.149	0.093	0.165	0.064	0.17	0.298	0.169	0.129	0.124
0.134	0.059	0.09	0.111	0.192	0.125	0.095	0.145	0.13	0.107	0.163	0.074
0.122	0.094	0.062	0.268	0.064	0.077	0.283	0.087	0.138	0.204	0.141	0.27
0.104	0.077	0.052	0.097	0.166	0.061	0.109	0.078	0.279	0.265	0.161	0.13
0.111	0.1	0.179	0.169	0.147	0.157	0.212	0.104	0.119	0.075	0.198	0.154
0.112	0.115	0.065	0.099	0.111	0.077	0.344	0.057	0.094	0.187	0.128	0.11
0.151	0.066	0.065	0.073	0.129	0.231	0.119	0.093	0.355	0.112	0.106	0.108
0.069	0.059	0.102	0.052	0.133	0.051	0.12	0.124	0.061	0.086	0.213	0.252
0.082	0.137	0.11	0.085	0.11	0.084	0.423	0.172	0.166	0.21	0.153	0.094
0.058	0.066	0.098	0.079	0.108	0.171	0.133	0.125	0.209	0.168	0.139	0.174
0.056	0.051	0.106	0.062	0.161	0.066	0.079	0.093	0.434	0.248	0.093	0.198
0.056	0.045	0.052	0.053	0.291	0.099	0.236	0.094	0.112	0.079	0.124	0.152
0.076	0.093	0.067	0.067	0.047	0.21	0.147	0.086	0.194	0.178	0.111	0.285
0.073	0.059	0.057	0.088	0.111	0.098	0.131	0.15	0.068	0.153	0.13	0.238
0.1	0.037	0.108	0.179	0.057	0.165	0.087	0.313	0.146	0.134	0.166	0.187
0.084	0.098	0.058	0.12	0.197	0.135	0.093	0.201	0.104	0.124	0.113	0.264
0.088	0.062	0.069	0.101	0.084	0.155	0.133	0.118	0.328	0.081	0.141	0.225
0.065	0.065	0.113	0.124	0.225	0.144	0.16	0.106	0.131	0.065	0.114	0.142
0.056	0.051	0.091	0.13	0.191	0.054	0.162	0.247	0.224	0.179	0.203	0.065
0.119	0.102	0.063	0.197	0.102	0.112	0.202	0.266	0.162	0.189	0.143	0.065
0.059	0.1	0.062	0.115	0.273	0.091	0.168	0.106	0.19	0.205	0.141	0.128
0.106	0.093	0.16	0.116	0.118	0.034	0.273	0.185	0.068	0.102	0.184	0.202
0.051	0.143	0.065	0.119	0.131	0.112	0.066	0.11	0.156	0.069	0.072	0.39
0.084	0.117	0.052	0.066	0.094	0.111	0.194	0.153	0.106	0.057	0.156	0.187
0.082	0.071	0.124	0.072	0.065	0.147	0.281	0.071	0.17	0.103	0.111	0.295
0.069	0.077	0.052	0.075	0.117	0.108	0.059	0.173	0.234	0.164	0.178	0.295
0.072	0.081	0.085	0.124	0.169	0.161	0.121	0.09	0.204	0.081	0.09	0.077
0.069	0.071	0.057	0.097	0.067	0.068	0.14	0.201	0.077	0.066	0.159	0.169
0.063	0.089	0.07	0.273	0.103	0.118	0.15	0.083	0.316	0.113	0.094	0.219
0.069	0.059	0.08	0.139	0.218	0.093	0.162	0.151	0.158	0.25	0.312	0.107
0.077	0.081	0.057	0.142	0.154	0.048	0.161	0.117	0.157	0.036	0.114	0.207
0.056	0.09	0.073	0.135	0.164	0.144	0.12	0.122	0.212	0.039	0.136	0.266
0.113	0.068	0.071	0.101	0.105	0.109	0.273	0.154	0.212	0.156	0.207	0.374
0.063	0.066	0.059	0.105	0.152	0.079	0.14	0.147	0.069	0.144	0.188	0.083
0.119	0.073	0.064	0.096	0.087	0.063	0.214	0.11	0.327	0.114	0.221	0.228
0.075	0.037	0.1	0.166	0.152	0.057	0.104	0.07	0.096	0.036	0.139	0.151
0.087	0.079	0.088	0.144	0.283	0.17	0.337	0.07	0.124	0.146	0.142	0.119
0.056	0.079	0.067	0.125	0.236	0.042	0.084	0.091	0.15	0.183	0.148	0.163
0.079	0.073	0.067	0.107	0.207	0.102	0.159	0.057	0.071	0.27	0.156	0.111
0.06	0.069	0.052	0.08	0.083	0.176	0.103	0.128	0.165	0.117	0.099	0.1
0.072	0.072	0.052	0.178	0.107	0.288	0.191	0.084	0.147	0.147	0.334	0.183
0.081	0.042	0.073	0.097	0.359	0.139	0.159	0.132	0.205	0.212	0.176	0.097
0.123	0.08	0.064	0.208	0.209	0.143	0.352	0.095	0.274	0.287	0.186	0.088
0.069	0.059	0.085	0.22	0.13	0.138	0.085	0.146	0.142	0.084	0.164	0.067
0.138	0.052	0.052	0.155	0.047	0.157	0.073	0.141	0.102	0.176	0.064	0.115
0.065	0.069	0.074	0.134	0.176	0.149	0.154	0.058	0.301	0.208	0.106	0.101
0.073	0.068	0.074	0.125	0.344	0.121	0.199	0.134	0.323	0.105	0.204	0.059
0.062	0.08	0.066	0.14	0.065	0.084	0.194	0.072	0.18	0.131	0.269	0.249
0.094	0.093	0.09	0.107	0.174	0.064	0.28	0.091	0.16	0.121	0.177	0.141
0.064	0.111	0.107	0.195	0.124	0.133	0.167	0.128	0.19	0.22	0.126	0.053
0.051	0.098	0.074	0.113	0.054	0.098	0.094	0.164	0.1	0.202	0.164	0.151
0.056	0.051	0.094	0.121	0.112	0.135	0.205	0.068	0.281	0.069	0.114	0.3
0.085	0.075	0.073	0.071	0.142	0.1	0.112	0.038	0.185	0.141	0.151	0.314
0.093	0.052	0.057	0.074	0.278	0.168	0.166	0.066	0.164	0.178	0.155	0.107
0.096	0.077	0.052	0.12	0.179	0.144	0.101	0.116	0.168	0.185	0.105	0.333
0.056	0.078	0.078	0.086	0.129	0.079	0.221	0.065	0.213	0.329	0.054	0.101
0.123	0.113	0.087	0.085	0.145	0.22	0.106	0.052	0.111	0.101	0.2	0.294
0.048	0.087	0.15	0.13	0.086	0.074	0.113	0.127	0.172	0.061	0.122	0.139
0.073	0.09	0.057	0.219	0.09	0.082	0.057	0.083	0.271	0.161	0.105	0.381
0.068	0.056	0.07	0.148	0.153	0.06	0.134	0.04	0.254	0.224	0.069	0.048
0.059	0.073	0.073	0.053	0.246	0.078	0.102	0.066	0.164	0.159	0.141	0.215
0.052	0.056	0.069	0.081	0.082	0.072	0.144	0.053	0.145	0.128	0.121	0.114
0.073	0.088	0.052	0.13	0.345	0.132	0.19	0.115	0.165	0.21	0.096	0.343
0.078	0.074	0.087	0.117	0.185	0.109	0.135	0.147	0.128	0.111	0.159	0.121
0.12	0.037	0.066	0.188	0.116	0.112	0.052	0.135	0.094	0.094	0.109	0.143
0.068	0.064	0.074	0.057	0.359	0.153	0.079	0.123	0.125	0.161	0.058	0.223
0.086	0.065	0.059	0.111	0.145	0.092	0.164	0.049	0.175	0.088	0.179	0.131
0.056	0.039	0.147	0.072	0.482	0.118	0.098	0.2	0.172	0.091	0.184	0.213
0.065	0.056	0.057	0.137	0.209	0.114	0.069	0.053	0.125	0.384	0.061	0.195
0.065	0.081	0.052	0.065	0.191	0.054	0.14	0.172	0.152	0.175	0.103	0.188
0.079	0.087	0.071	0.275	0.163	0.134	0.258	0.04	0.106	0.086	0.112	0.13
0.084	0.117	0.093	0.096	0.113	0.105	0.069	0.077	0.123	0.162	0.096	0.091
0.071	0.073	0.085	0.1	0.204	0.225	0.251	0.123	0.069	0.067	0.239	0.174
0.066	0.069	0.065	0.17	0.219	0.196	0.12	0.101	0.202	0.162	0.135	0.1
0.085	0.056	0.089	0.087	0.316	0.13	0.154	0.103	0.087	0.121	0.129	0.24
0.059	0.056	0.065	0.145	0.138	0.145	0.144	0.061	0.1	0.208	0.06	0.173
0.056	0.058	0.066	0.114	0.136	0.113	0.126	0.082	0.168	0.081	0.078	0.241
0.066	0.171	0.069	0.087	0.301	0.088	0.14	0.099	0.132	0.228	0.074	0.081
0.056	0.062	0.074	0.053	0.102	0.131	0.105	0.046	0.087	0.123	0.148	0.108
0.106	0.075	0.086	0.163	0.144	0.112	0.151	0.073	0.229	0.18	0.15	0.266
0.157	0.052	0.052	0.155	0.183	0.034	0.177	0.108	0.124	0.156	0.13	0.242
0.115	0.072	0.052	0.252	0.073	0.132	0.211	0.111	0.106	0.082	0.099	0.156
0.107	0.052	0.076	0.083	0.1	0.127	0.146	0.139	0.135	0.341	0.137	0.137
0.089	0.065	0.058	0.197	0.165	0.121	0.18	0.14	0.197	0.227	0.068	0.221
0.056	0.052	0.072	0.133	0.12	0.12	0.052	0.104	0.081	0.14	0.209	0.204
0.106	0.072	0.063	0.156	0.358	0.158	0.135	0.074	0.109	0.141	0.108	0.151
0.105	0.052	0.057	0.18	0.18	0.211	0.062	0.086	0.102	0.071	0.075	0.137
0.089	0.037	0.069	0.109	0.173	0.128	0.137	0.112	0.142	0.123	0.139	0.151
0.09	0.074	0.069	0.078	0.188	0.089	0.161	0.085	0.126	0.306	0.053	0.095
0.12	0.075	0.114	0.166	0.13	0.054	0.125	0.098	0.161	0.116	0.155	0.241
0.097	0.109	0.099	0.079	0.122	0.099	0.117	0.102	0.168	0.134	0.102	0.174
0.102	0.072	0.078	0.104	0.093	0.073	0.226	0.089	0.13	0.258	0.117	0.164
0.1	0.051	0.069	0.085	0.202	0.174	0.071	0.125	0.358	0.227	0.067	0.15
0.057	0.075	0.091	0.163	0.16	0.141	0.13	0.104	0.105	0.096	0.152	0.213
0.103	0.052	0.074	0.052	0.193	0.119	0.131	0.104	0.297	0.095	0.118	0.186
0.063	0.061	0.069	0.038	0.104	0.109	0.264	0.062	0.32	0.132	0.107	0.089
0.073	0.115	0.091	0.161	0.124	0.149	0.204	0.07	0.077	0.338	0.095	0.189
0.059	0.089	0.052	0.053	0.462	0.068	0.075	0.109	0.118	0.228	0.142	0.069
0.125	0.075	0.11	0.146	0.109	0.127	0.073	0.145	0.151	0.12	0.182	0.24
0.116	0.086	0.13	0.224	0.148	0.115	0.066	0.057	0.22	0.098	0.11	0.209
0.097	0.088	0.059	0.08	0.139	0.155	0.14	0.22	0.113	0.079	0.144	0.223
0.099	0.089	0.066	0.114	0.148	0.075	0.091	0.077	0.086	0.109	0.272	0.085
0.103	0.056	0.052	0.191	0.43	0.301	0.118	0.135	0.083	0.107	0.106	0.198
0.083	0.058	0.097	0.142	0.205	0.189	0.098	0.082	0.239	0.035	0.06	0.094
0.108	0.052	0.052	0.115	0.113	0.103	0.162	0.118	0.131	0.116	0.181	0.102
0.091	0.053	0.101	0.096	0.146	0.123	0.143	0.059	0.179	0.096	0.094	0.112
0.1	0.059	0.187	0.085	0.092	0.101	0.075	0.168	0.105	0.094	0.086	0.126
0.095	0.09	0.117	0.088	0.118	0.141	0.1	0.089	0.128	0.194	0.136	0.11
0.085	0.056	0.067	0.144	0.264	0.048	0.094	0.093	0.118	0.186	0.13	0.284
0.059	0.177	0.097	0.08	0.061	0.136	0.152	0.116	0.173	0.068	0.102	0.164
0.141	0.079	0.073	0.065	0.262	0.052	0.169	0.069	0.196	0.105	0.131	0.091
0.071	0.052	0.057	0.132	0.061	0.053	0.16	0.053	0.08	0.126	0.211	0.146
0.133	0.093	0.12	0.2	0.35	0.09	0.105	0.064	0.185	0.226	0.109	0.116
0.098	0.073	0.075	0.105	0.375	0.14	0.111	0.083	0.161	0.215	0.156	0.152
0.107	0.037	0.089	0.131	0.289	0.059	0.119	0.087	0.091	0.241	0.067	0.086
0.149	0.037	0.074	0.124	0.252	0.178	0.125	0.077	0.236	0.063	0.084	0.125
0.123	0.114	0.126	0.095	0.199	0.083	0.141	0.057	0.171	0.103	0.085	0.107
0.083	0.059	0.149	0.073	0.215	0.159	0.205	0.12	0.283	0.305	0.058	0.137
0.052	0.056	0.157	0.106	0.324	0.083	0.157	0.059	0.26	0.048	0.215	0.102
0.063	0.066	0.074	0.087	0.067	0.132	0.068	0.101	0.282	0.266	0.135	0.109
0.109	0.072		0.169	0.148	0.149	0.216	0.083	0.1	0.24	0.132	0.076
0.052	0.071		0.107	0.174	0.105	0.159	0.096	0.226	0.098	0.151	0.257
0.081	0.079		0.141	0.072	0.193	0.209	0.161	0.223	0.123	0.122	0.088
0.086	0.073		0.105	0.178	0.135	0.155	0.176	0.164	0.117	0.064	0.159
0.085	0.051		0.12	0.239	0.141	0.066	0.053	0.17	0.11	0.121	0.08
0.052	0.056		0.136	0.053	0.081	0.128	0.14	0.1	0.265	0.068	0.061
0.105	0.103		0.212	0.179	0.072	0.161	0.083	0.132	0.126	0.1	0.209
0.117	0.098		0.108	0.123	0.08	0.202	0.082	0.097	0.068	0.09	0.164
0.141	0.062		0.079	0.201	0.084	0.062	0.065	0.148	0.226	0.073	0.09
0.126	0.066		0.087	0.052	0.09	0.119	0.059	0.101	0.125	0.098	0.114
0.159	0.106		0.102	0.193	0.083	0.11	0.069	0.179	0.178	0.077	0.065
0.091	0.07		0.135	0.255	0.173	0.149	0.084	0.172	0.157	0.105	0.099
0.132	0.065		0.19	0.251	0.152	0.105	0.121	0.105	0.231	0.135	0.236
0.155	0.074		0.075	0.135	0.116	0.095	0.065	0.142	0.123	0.092	0.118
0.069	0.087		0.079	0.153	0.084	0.187	0.089	0.237	0.054	0.047	0.172
0.089	0.052		0.286	0.238	0.112	0.173	0.053	0.18	0.101	0.067	0.113
0.129	0.067		0.135	0.117	0.156	0.165	0.057	0.359	0.195	0.076	0.06
0.069	0.052		0.067	0.128	0.091	0.166	0.068	0.097	0.049	0.097	0.151
0.072	0.058		0.09	0.154	0.153	0.087	0.108	0.092	0.305	0.085	0.095
0.217	0.073		0.099	0.109	0.125	0.139	0.057	0.139	0.095	0.151	0.121
0.142	0.051		0.32	0.121	0.173	0.128	0.083	0.223	0.172	0.147	0.067
0.121	0.074		0.154	0.203	0.237	0.114	0.122	0.14	0.185	0.132	0.112
0.113	0.079		0.244	0.109	0.082	0.129	0.065	0.121	0.069	0.052	0.17
0.052	0.081		0.076	0.069	0.067	0.108	0.075	0.072	0.064	0.154	0.16
0.102	0.052		0.08	0.145	0.034	0.313	0.073	0.153	0.094	0.295	0.19
0.064	0.065		0.106	0.179	0.181	0.13	0.074	0.128	0.054	0.114	0.078
0.119	0.039		0.071	0.291	0.105	0.134	0.095	0.304	0.195	0.124	0.08
0.105	0.084		0.516	0.13	0.234	0.157	0.079	0.121	0.099	0.234	0.071
0.057	0.052		0.113	0.163	0.132	0.159	0.084	0.15	0.062	0.156	0.208
0.123	0.037		0.087	0.201	0.102	0.33	0.057	0.137	0.067	0.091	0.103
0.106	0.06		0.099	0.091	0.061	0.192	0.054	0.094	0.155	0.112	0.079
0.132	0.094		0.04	0.14	0.164	0.145	0.082	0.138	0.048	0.142	0.071
0.112	0.073		0.166	0.244	0.111	0.13	0.074	0.106	0.142	0.111	0.085
0.102	0.085		0.106	0.117	0.147	0.057	0.046	0.182	0.14	0.131	0.322
0.114	0.082		0.178	0.222	0.178	0.14	0.074	0.113	0.153	0.139	0.054
0.148	0.086		0.052	0.115	0.299	0.228	0.086	0.187	0.048	0.074	0.076
0.149	0.058		0.595	0.267	0.081	0.122	0.068	0.054	0.093	0.234	0.096
0.111	0.082		0.099	0.146	0.249	0.213	0.133	0.183	0.11	0.075	0.079
0.143	0.088		0.04	0.054	0.163	0.148	0.179	0.188	0.073	0.079	0.061
0.066	0.053		0.214	0.186	0.162	0.127	0.134	0.122	0.17	0.126	0.057
0.123	0.085		0.165	0.18	0.172	0.139	0.119	0.22	0.076	0.163	0.071
0.052	0.039		0.08	0.065	0.117	0.284	0.073	0.123	0.07	0.09	0.091
0.182	0.102		0.04	0.116	0.098	0.26	0.118	0.195	0.106	0.118	0.232
0.143	0.113		0.101	0.096	0.139	0.208	0.065	0.1	0.295	0.103	0.127
0.104	0.086		0.139	0.098	0.132	0.379	0.127	0.172	0.096	0.17	0.109
	0.084		0.15	0.093	0.09	0.224	0.086	0.202	0.14	0.063	0.161
	0.097		0.118	0.136	0.055	0.176	0.07	0.138	0.067	0.146	0.074
	0.066		0.156	0.08	0.141	0.136	0.057	0.146	0.18	0.135	0.102
	0.068		0.087	0.122	0.054	0.141	0.096	0.121	0.067	0.116	0.054
	0.037		0.073	0.06	0.132	0.096	0.109	0.054	0.216	0.183	0.088
	0.056		0.109	0.203	0.148	0.142	0.069	0.097	0.11	0.106	0.109
	0.095		0.258	0.129	0.139	0.205	0.116	0.1	0.101	0.09	0.071
	0.07		0.053	0.083	0.077	0.084	0.114	0.157	0.069	0.237	0.463
	0.037		0.087	0.059	0.19	0.134	0.094	0.18	0.097	0.221	0.035
	0.053		0.233	0.269	0.034	0.13	0.082	0.183	0.135	0.193	0.209
	0.117		0.052	0.095	0.121	0.206	0.07	0.047	0.182	0.203	0.071
	0.053		0.067	0.21	0.099	0.314	0.057	0.149	0.081	0.054	0.067
	0.26		0.209	0.22	0.097	0.126	0.185	0.063	0.091	0.326	0.172
	0.086		0.121	0.149	0.128	0.098	0.063	0.261	0.082	0.126	0.161
	0.059		0.038	0.225	0.09	0.105	0.213	0.08	0.076	0.121	0.08
	0.056		0.386	0.197	0.166	0.167	0.063	0.179	0.092	0.139	0.09
	0.16		0.069	0.085	0.171	0.124	0.154	0.107	0.265	0.092	0.104
	0.065		0.074	0.265	0.093	0.137	0.085	0.117	0.08	0.255	0.177
	0.066		0.089	0.105	0.076	0.155	0.074	0.224	0.085	0.053	0.085
	0.039		0.111	0.054	0.08	0.251	0.107	0.099	0.079	0.171	0.123
	0.059		0.057	0.223	0.115	0.184	0.132	0.108	0.167	0.155	0.09
	0.085		0.069	0.307	0.144	0.093	0.066	0.087	0.072	0.179	0.117
	0.082		0.053	0.256	0.086	0.155	0.059	0.135	0.071	0.112	0.133
	0.092		0.066	0.091	0.133	0.082	0.184	0.133	0.115	0.098	0.14
	0.066		0.124	0.195	0.054	0.139	0.059	0.084	0.1	0.197	0.081
	0.087		0.101	0.12	0.103	0.173	0.04	0.154	0.08	0.233	0.179
	0.103		0.085	0.142	0.102	0.119	0.195	0.117	0.108	0.176	0.313
	0.069		0.246	0.164	0.099	0.151	0.068	0.129	0.127	0.118	0.342
	0.065		0.074	0.253	0.137	0.146	0.062	0.095	0.09	0.171	0.084
	0.052		0.059	0.226	0.202	0.132	0.038	0.122	0.08	0.206	0.218
	0.065		0.254	0.113	0.124	0.1	0.124	0.114	0.183	0.13	0.102
	0.112		0.159	0.167	0.112	0.127	0.04	0.093	0.136	0.152	0.186
	0.037		0.085	0.218	0.17	0.123	0.09	0.086	0.114	0.103	0.087
	0.09		0.122	0.209	0.079	0.292	0.077	0.054	0.146	0.113	0.298
	0.039		0.065	0.064	0.126	0.217	0.166	0.087	0.11	0.15	0.08
	0.053		0.091	0.239	0.091	0.167	0.093	0.121	0.071	0.163	0.078
	0.065		0.087	0.129	0.094	0.092	0.082	0.08	0.226	0.125	0.116
	0.074		0.183	0.065	0.163	0.267	0.073	0.075	0.107	0.345	0.36
	0.037		0.148	0.313	0.083	0.289	0.069	0.064	0.185	0.206	0.077
	0.075		0.083	0.218	0.123	0.146	0.126	0.167	0.115	0.126	0.195
	0.051		0.066	0.056	0.211	0.187	0.064	0.16	0.125	0.155	0.104
	0.094		0.053	0.113	0.121	0.113	0.054	0.053	0.155	0.18	0.13
	0.056		0.083	0.146	0.11	0.156	0.064	0.325	0.112	0.103	0.1
	0.072		0.109	0.117	0.123	0.098	0.064	0.054	0.09	0.211	0.126
	0.072		0.075	0.187	0.091	0.324	0.105	0.178	0.223	0.161	0.169
	0.088		0.075	0.14	0.047	0.151	0.074	0.128	0.089	0.159	0.165
	0.073		0.266	0.095	0.165	0.075	0.073	0.158	0.079	0.109	0.082
	0.169		0.052	0.188	0.24	0.102	0.063	0.29	0.152	0.189	0.09
	0.058		0.239	0.13	0.063	0.127	0.078	0.186	0.133	0.271	0.205
	0.069		0.084	0.145	0.083	0.091	0.149	0.501	0.054	0.144	0.13
	0.101		0.213	0.087	0.257	0.157	0.079	0.211	0.101	0.266	0.112
	0.039		0.135	0.18	0.141	0.15	0.087	0.135	0.24	0.104	0.091
	0.074		0.167	0.117	0.139	0.076	0.071	0.054	0.036	0.157	0.088
	0.077		0.096	0.177	0.072	0.253	0.082	0.236	0.054	0.12	0.078
	0.056		0.069	0.074	0.113	0.237	0.089	0.166	0.078	0.103	0.077
	0.118		0.073	0.141	0.059	0.123	0.062	0.155	0.085	0.08	0.179
	0.066		0.103	0.241	0.109	0.175	0.114	0.135	0.06	0.082	0.118
	0.085		0.053	0.167	0.103	0.057	0.107	0.121	0.156	0.081	0.256
	0.096		0.161	0.094	0.145	0.163	0.108	0.076	0.212	0.107	0.082
	0.086		0.063	0.241	0.064	0.106	0.123	0.315	0.087	0.117	0.069
	0.139		0.13	0.074	0.067	0.229	0.069	0.136	0.084	0.071	0.115
	0.052		0.04	0.191	0.074	0.118	0.095	0.06	0.124	0.081	0.079
	0.079		0.182	0.183	0.158	0.076	0.063	0.183	0.064	0.111	0.063
	0.072		0.134	0.067	0.281	0.166	0.067	0.211	0.162	0.097	0.104
	0.045		0.17	0.16	0.047	0.143	0.061	0.343	0.189	0.125	0.101
	0.052		0.053	0.067	0.062	0.108	0.108	0.073	0.156	0.172	0.289
	0.105		0.038	0.084	0.079	0.177	0.038	0.166	0.075	0.147	0.205
	0.089		0.062	0.267	0.047	0.102	0.078	0.13	0.077	0.163	0.106
	0.052		0.096	0.243	0.086	0.261	0.07	0.312	0.054	0.063	0.099
	0.039		0.187	0.121	0.168	0.206	0.093	0.078	0.105	0.165	0.093
	0.137		0.146	0.092	0.113	0.084	0.108	0.364	0.081	0.189	0.073
	0.052		0.149	0.097	0.15	0.248	0.04	0.182	0.128	0.092	0.151
	0.066		0.052	0.18	0.034	0.091	0.151	0.094	0.285	0.127	0.092
	0.073		0.079	0.059	0.056	0.164	0.057	0.203	0.194	0.165	0.105
	0.065		0.062	0.124	0.098	0.115	0.085	0.146	0.117	0.167	0.071
	0.062		0.119	0.196	0.136	0.153	0.074	0.244	0.06	0.067	0.167
	0.085		0.164	0.278	0.091	0.13	0.052	0.227	0.109	0.099	0.083
	0.087		0.083	0.074	0.099	0.182	0.075	0.167	0.069	0.16	0.071
	0.052		0.057	0.102	0.094	0.155	0.04	0.231	0.081	0.138	0.117
	0.093		0.057	0.091	0.108	0.075	0.082	0.067	0.121	0.153	0.109
	0.094		0.106	0.145	0.067	0.136	0.07	0.452	0.143	0.117	0.12
	0.081		0.082	0.103	0.041	0.093	0.089	0.154	0.096	0.095	0.107
	0.1		0.1	0.075	0.123	0.167	0.038	0.211	0.161	0.247	0.129
	0.092		0.075	0.129	0.068	0.128	0.098	0.263	0.092	0.121	0.205
	0.126		0.111	0.14	0.066	0.215	0.089	0.127	0.078	0.174	0.06
	0.039		0.104	0.057	0.105	0.144	0.119	0.175	0.088	0.152	0.101
	0.082		0.069	0.098	0.285	0.157	0.091	0.073	0.207	0.111	0.081
	0.079		0.178	0.054	0.076	0.074	0.092	0.31	0.085	0.058	0.103
	0.096		0.259	0.13	0.135	0.139	0.09	0.122	0.092	0.174	0.217
	0.104		0.197	0.192	0.071	0.081	0.103	0.144	0.073	0.088	0.061
	0.081		0.18	0.085	0.102	0.095	0.089	0.108	0.061	0.29	0.076
	0.108		0.175	0.158	0.08	0.075	0.123	0.378	0.185	0.1	0.258
	0.075		0.095	0.108	0.048	0.123	0.07	0.423	0.316	0.11	0.282
	0.098		0.232	0.129	0.106	0.122	0.124	0.35	0.099	0.212	0.162
	0.122		0.08	0.114	0.097	0.157	0.057	0.225	0.067	0.078	0.274
	0.065		0.081	0.095	0.077	0.296	0.089	0.393	0.052	0.115	0.197
	0.078		0.261	0.058	0.078	0.319	0.074	0.23	0.083	0.1	0.048
	0.074		0.096	0.066	0.036	0.24	0.113	0.287	0.252	0.089	0.093
	0.056		0.209	0.103	0.089	0.255	0.075	0.326	0.176	0.144	0.086
	0.073		0.129	0.115	0.143	0.14	0.144	0.18	0.202	0.131	0.092
	0.175		0.191	0.227	0.119	0.231	0.089	0.143	0.235	0.139	0.069
	0.079		0.226	0.078	0.093	0.151	0.119	0.14	0.117	0.112	0.189
	0.039		0.112	0.135	0.081	0.135	0.12	0.193	0.306	0.104	0.073
	0.115		0.182	0.137	0.11	0.092	0.178	0.171	0.092	0.118	0.078
	0.052		0.092	0.127	0.099	0.067	0.059	0.129	0.118	0.17	0.074
	0.069		0.173	0.169	0.111	0.221	0.053	0.129	0.166	0.076	0.071
	0.059		0.101	0.117	0.173	0.131	0.12	0.183	0.08	0.087	0.102
	0.056		0.089	0.207	0.048	0.301	0.084	0.266	0.067	0.189	0.066
	0.037		0.31	0.1	0.147	0.276	0.103	0.092	0.147	0.13	0.268
	0.104		0.07	0.076	0.129	0.118	0.131	0.152	0.077	0.205	0.159
	0.074		0.129	0.101	0.08	0.174	0.065	0.079	0.082	0.128	0.106
	0.097		0.057	0.153	0.252	0.351	0.105	0.068	0.092	0.095	0.133
	0.115		0.145	0.252	0.22	0.205	0.09	0.109	0.108	0.092	0.077
	0.091		0.074	0.111	0.126	0.173	0.074	0.442	0.152	0.112	0.052
	0.083		0.074	0.131	0.036	0.196	0.079	0.074	0.155	0.156	0.113
	0.039		0.362	0.114	0.035	0.094	0.128	0.065	0.091	0.067	0.134
	0.077		0.309	0.086	0.082	0.176	0.053	0.122	0.122	0.159	0.08
	0.115		0.158	0.064	0.035	0.13	0.04	0.149	0.088	0.112	0.092
	0.097		0.111	0.089	0.048	0.129	0.099	0.14	0.1	0.109	0.173
	0.152		0.086	0.169	0.1	0.355	0.104	0.141	0.095	0.175	0.099
	0.062		0.068	0.057	0.086	0.069	0.088	0.047	0.083	0.271	0.094
	0.081		0.052	0.114	0.097	0.148	0.07	0.154	0.077	0.14	0.154
	0.073		0.066	0.139	0.131	0.236	0.106	0.083	0.11	0.207	0.184
	0.065		0.166	0.144	0.201	0.256	0.108	0.092	0.214	0.132	0.171
	0.077		0.118	0.112	0.149	0.126	0.151	0.132	0.054	0.171	0.163
	0.072		0.074	0.175	0.053	0.096	0.136	0.257	0.067	0.19	0.097
	0.039		0.204	0.183	0.134	0.196	0.118	0.161	0.149	0.108	0.115
	0.074		0.097	0.112	0.048	0.181	0.13	0.14	0.153	0.195	0.21
	0.071		0.264	0.13	0.135	0.093	0.071	0.137	0.115	0.119	0.082
	0.063		0.311	0.129	0.104	0.107	0.112	0.101	0.138	0.067	0.066
	0.09		0.067	0.145	0.096	0.262	0.058	0.133	0.076	0.345	0.054
	0.059		0.116	0.153	0.065	0.207	0.096	0.173	0.078	0.121	0.263
	0.073		0.052	0.072	0.278	0.137	0.066	0.12	0.107	0.106	0.091
	0.068		0.082	0.152	0.103	0.159	0.064	0.211	0.092	0.136	0.085
	0.066		0.066	0.114	0.047	0.193	0.13	0.293	0.094	0.075	0.098
	0.072		0.038	0.246	0.108	0.191	0.052	0.201	0.131	0.156	0.06
	0.077		0.075	0.066	0.035	0.24	0.145	0.136	0.079	0.251	0.09
	0.056		0.098	0.069	0.049	0.221	0.115	0.151	0.084	0.113	0.097
	0.073		0.114	0.1	0.054	0.198	0.07	0.123	0.271	0.116	0.107
	0.078		0.161	0.083	0.069	0.237	0.059	0.097	0.331	0.107	0.139
	0.058		0.118	0.098	0.1	0.052	0.052	0.152	0.101	0.088	0.104
	0.08		0.147	0.06	0.052	0.199	0.04	0.112	0.064	0.118	0.107
	0.065		0.078	0.064	0.109	0.093	0.125	0.178	0.084	0.074	0.109
	0.081		0.095	0.116	0.036	0.106	0.059	0.092	0.216	0.238	0.07
	0.11		0.079	0.106	0.133	0.081	0.052	0.131	0.244	0.16	0.216
	0.119		0.276	0.078	0.112	0.098	0.11	0.123	0.095	0.135	0.121
	0.108		0.091	0.165	0.092	0.157	0.101	0.067	0.328	0.067	0.081
	0.053		0.102	0.18	0.151	0.165	0.144	0.113	0.217	0.148	0.074
	0.082		0.054	0.062	0.164	0.16	0.086	0.158	0.088	0.251	0.085
	0.094		0.092	0.075	0.035	0.082	0.098	0.098	0.327	0.17	0.136
	0.089		0.046	0.179	0.097	0.16	0.098	0.163	0.259	0.1	0.19
	0.08		0.04	0.122	0.18	0.066	0.121	0.142	0.075	0.11	0.159
	0.074		0.088	0.163	0.219	0.132	0.052	0.061	0.3	0.158	0.093
	0.051		0.082	0.052	0.036	0.101	0.126	0.054	0.073	0.317	0.265
	0.136		0.088	0.21	0.1	0.064	0.128	0.155	0.092	0.225	0.086
	0.094		0.099	0.131	0.099	0.118	0.096	0.163	0.099	0.08	0.242
	0.087		0.088	0.097	0.036	0.109	0.059	0.18	0.071	0.218	0.124
	0.098		0.103	0.121	0.036	0.125	0.04	0.19	0.119	0.117	0.198
	0.079		0.074	0.132	0.143	0.073	0.068	0.19	0.167	0.146	0.048
	0.039		0.059	0.153	0.158	0.132	0.066	0.13	0.126	0.075	0.118
	0.071		0.065	0.081	0.085	0.066	0.082	0.196	0.326	0.09	0.165
	0.175		0.152	0.076	0.098	0.146	0.083	0.199	0.369	0.128	0.194
	0.075		0.094	0.085	0.1	0.28	0.206	0.071	0.263	0.151	0.048
	0.069		0.097	0.132	0.093	0.115	0.214	0.145	0.31	0.172	0.135
	0.072		0.158	0.058	0.232	0.097	0.116	0.2	0.29	0.105	0.141
	0.087		0.064	0.071	0.035	0.118	0.084	0.086	0.081	0.091	0.267
	0.058		0.178	0.118	0.036	0.198	0.082	0.273	0.217	0.197	0.151
	0.074		0.111	0.115	0.091	0.109	0.079	0.219	0.16	0.139	0.095
	0.085		0.098	0.069	0.111	0.106	0.129	0.192	0.129	0.083	0.09
	0.056		0.152	0.098	0.061	0.067	0.132	0.1	0.298	0.196	0.149
	0.1		0.087	0.132	0.049	0.167	0.087	0.292	0.181	0.191	0.186
	0.051		0.059	0.173	0.115	0.075	0.069	0.243	0.203	0.085	0.183
	0.1		0.066	0.237	0.2	0.295	0.091	0.283	0.475	0.189	0.107
	0.087		0.103	0.068	0.178	0.161	0.08	0.232	0.347	0.165	0.147
	0.09		0.073	0.159	0.097	0.311	0.115	0.188	0.203	0.152	0.201
	0.13		0.125	0.188	0.11	0.082	0.096	0.078	0.304	0.171	0.105
	0.069		0.142	0.115	0.101	0.15	0.138	0.183	0.148	0.153	0.091
	0.17		0.112	0.079	0.119	0.092	0.111	0.155	0.076	0.125	0.093
	0.081		0.217	0.119	0.102	0.069	0.104	0.287	0.173	0.092	0.196
	0.074		0.087	0.221	0.204	0.118	0.057	0.097	0.138	0.17	0.12
	0.075		0.197	0.082	0.103	0.103	0.088	0.3	0.154	0.309	0.132
	0.056		0.269	0.247	0.209	0.095	0.065	0.111	0.069	0.089	0.115
	0.065		0.17	0.155	0.082	0.117	0.077	0.126	0.122	0.076	0.093
	0.2		0.139	0.096	0.129	0.136	0.073	0.164	0.153	0.087	0.092
	0.065		0.096	0.183	0.09	0.052	0.104	0.215	0.075	0.114	0.134
	0.062		0.146	0.163	0.198	0.069	0.068	0.424	0.094	0.348	0.093
	0.089		0.085	0.097	0.116	0.144	0.069	0.131	0.303	0.125	0.081
	0.052		0.09	0.095	0.092	0.25	0.108	0.126	0.206	0.137	0.052
	0.109		0.172	0.103	0.221	0.125	0.09	0.183	0.213	0.065	0.286
	0.086		0.157	0.121	0.099	0.157	0.154	0.265	0.118	0.173	0.161
	0.088		0.135	0.22	0.101	0.107	0.148	0.348	0.378	0.174	0.193
	0.098		0.106	0.266	0.096	0.156	0.238	0.102	0.102	0.047	0.108
	0.102		0.04	0.086	0.14	0.127	0.197	0.06	0.132	0.143	0.078
	0.058		0.133	0.107	0.081	0.179	0.052	0.245	0.09	0.177	0.201
	0.075		0.086	0.134	0.266	0.194	0.106	0.1	0.052	0.127	0.066
	0.092		0.057	0.173	0.073	0.123	0.103	0.204	0.385	0.175	0.083
	0.08		0.141	0.151	0.129	0.182	0.113	0.143	0.296	0.066	0.109
	0.058		0.223	0.172	0.035	0.145	0.103	0.146	0.102	0.112	0.116
	0.037		0.093	0.128	0.098	0.127	0.2	0.111	0.15	0.125	0.094
	0.098		0.105	0.092	0.035	0.106	0.148	0.102	0.113	0.122	0.086
	0.058		0.143	0.107	0.036	0.125	0.068	0.121	0.076	0.063	0.106
	0.066		0.191	0.081	0.191	0.174	0.163	0.098	0.147	0.113	0.175
	0.059		0.31	0.078	0.088	0.115	0.058	0.15	0.075	0.074	0.162
	0.117		0.209	0.128	0.197	0.13	0.097	0.092	0.078	0.067	0.08
	0.184		0.248	0.119	0.066	0.166	0.075	0.337	0.215	0.106	0.208
	0.065		0.095	0.192	0.098	0.075	0.073	0.186	0.09	0.098	0.097
	0.093		0.099	0.08	0.171	0.192	0.053	0.116	0.124	0.287	0.201
	0.09		0.097	0.13	0.112	0.146	0.062	0.068	0.065	0.199	0.084
	0.073		0.141	0.146	0.181	0.163	0.073	0.127	0.065	0.192	0.21
	0.052		0.172	0.139	0.097	0.102	0.082	0.138	0.179	0.261	0.049
	0.051		0.085	0.08	0.11	0.126	0.078	0.09	0.219	0.152	0.23
	0.075		0.101	0.096	0.153	0.133	0.138	0.125	0.167	0.132	0.103
	0.086		0.119	0.061	0.096	0.124	0.059	0.13	0.067	0.152	0.13
	0.056		0.276	0.11	0.099	0.101	0.054	0.429	0.429	0.101	0.074
	0.14		0.088	0.087	0.076	0.159	0.052	0.073	0.133	0.123	0.118
	0.056		0.057	0.07	0.077	0.165	0.062	0.074	0.08	0.203	0.169
	0.079		0.09	0.098	0.117	0.338	0.1	0.209	0.125	0.136	0.138
	0.196		0.188	0.076	0.121	0.087	0.136	0.15	0.098	0.137	0.112
	0.052		0.108	0.054	0.176	0.156	0.09	0.094	0.074	0.133	0.142
	0.039		0.07	0.117	0.164	0.062	0.079	0.276	0.114	0.13	0.115
	0.085		0.12	0.132	0.135	0.124	0.071	0.276	0.076	0.222	0.116
	0.065		0.322	0.061	0.112	0.1	0.115	0.263	0.144	0.137	0.159
	0.077		0.073	0.09	0.172	0.11	0.071	0.284	0.062	0.114	0.285
	0.09		0.291	0.096	0.071	0.134	0.112	0.14	0.118	0.091	0.165
	0.105		0.237	0.146	0.067	0.156	0.04	0.144	0.094	0.107	0.076
	0.078		0.094	0.123	0.134	0.142	0.069	0.106	0.07	0.181	0.131
	0.097		0.119	0.062	0.143	0.115	0.078	0.409	0.087	0.206	0.099
	0.096		0.148	0.088	0.097	0.111	0.073	0.231	0.092	0.162	0.195
	0.169		0.098	0.121	0.058	0.153	0.07	0.22	0.22	0.086	0.133
	0.163		0.052	0.347	0.126	0.129	0.057	0.113	0.178	0.094	0.047
	0.098		0.081	0.21	0.276	0.164	0.09	0.274	0.201	0.145	0.08
	0.07		0.074	0.087	0.122	0.093	0.077	0.303	0.137	0.173	0.148
	0.059		0.107	0.11	0.071	0.079	0.072	0.108	0.077	0.186	0.139
	0.039		0.078	0.12	0.269	0.091	0.038	0.179	0.097	0.183	0.085
	0.08		0.089	0.146	0.078	0.221	0.053	0.18	0.115	0.084	0.124
	0.091		0.227	0.075	0.112	0.162	0.155	0.332	0.251	0.118	0.231
	0.094		0.225	0.107	0.255	0.183	0.098	0.095	0.08	0.139	0.102
	0.086		0.094	0.106	0.078	0.049	0.049	0.115	0.162	0.193	0.105
	0.115		0.104	0.084	0.054	0.138	0.081	0.242	0.182	0.206	0.08
	0.063		0.093	0.102	0.116	0.195	0.075	0.121	0.109	0.099	0.176
	0.068		0.201	0.091	0.06	0.097	0.089	0.171	0.065	0.132	0.137
	0.073		0.087	0.08	0.129	0.24	0.112	0.255	0.144	0.136	0.128
	0.102		0.097	0.231	0.145	0.154	0.075	0.181	0.325	0.159	0.106
	0.086		0.275	0.134	0.087	0.179	0.13	0.169	0.123	0.153	0.148
	0.155		0.114	0.144	0.195	0.356	0.12	0.123	0.165	0.113	0.116
	0.075		0.138	0.105	0.099	0.118	0.131	0.182	0.172	0.175	0.076
	0.092		0.141	0.137	0.135	0.117	0.075	0.244	0.239	0.063	0.125
	0.068		0.067	0.053	0.098	0.186	0.094	0.099	0.221	0.132	0.086
	0.095		0.218	0.085	0.202	0.216	0.074	0.256	0.079	0.127	0.14
	0.086		0.13	0.186	0.122	0.216	0.147	0.064	0.109	0.06	0.272
	0.066		0.189	0.164	0.137	0.17	0.112	0.099	0.08	0.244	0.103
	0.059		0.11	0.209	0.207	0.065	0.059	0.113	0.067	0.075	0.149
	0.067		0.086	0.252	0.125	0.139	0.052	0.215	0.118	0.131	0.307
	0.086		0.172	0.398	0.069	0.214	0.053	0.112	0.091	0.155	0.194
	0.069		0.073	0.1	0.081	0.063	0.126	0.139	0.151	0.048	0.159
	0.065		0.109	0.177	0.098	0.175	0.074	0.096	0.357	0.149	0.086
	0.113		0.081	0.061	0.178	0.15	0.122	0.131	0.091	0.306	0.12
	0.083		0.141	0.093	0.1	0.185	0.13	0.098	0.078	0.136	0.082
	0.077		0.105	0.063	0.106	0.172	0.112	0.095	0.286	0.168	0.097
	0.063		0.075	0.12	0.066	0.243	0.082	0.082	0.119	0.082	0.076
	0.121		0.09	0.143	0.179	0.13	0.038	0.133	0.257	0.15	0.203
	0.037		0.137	0.215	0.207	0.28	0.157	0.166	0.136	0.135	0.132
	0.051		0.174	0.129	0.105	0.181	0.089	0.182	0.083	0.226	0.095
	0.037		0.229	0.047	0.093	0.122	0.076	0.189	0.109	0.178	0.112
	0.116		0.121	0.111	0.161	0.119	0.052	0.15	0.236	0.202	0.15
	0.052		0.316	0.148	0.146	0.147	0.065	0.206	0.126	0.16	0.086
	0.092		0.098	0.117	0.075	0.133	0.092	0.088	0.123	0.286	0.166
	0.058		0.121	0.063	0.265	0.1	0.065	0.102	0.052	0.081	0.13
	0.087		0.124	0.086	0.034	0.157	0.138	0.141	0.31	0.156	0.161
	0.158		0.157	0.146	0.053	0.201	0.124	0.156	0.077	0.068	0.048
	0.066		0.064	0.118	0.181	0.1	0.082	0.174	0.105	0.113	0.164
	0.073		0.112	0.102	0.089	0.231	0.086	0.108	0.172	0.16	0.191
	0.108		0.152	0.112	0.068	0.12	0.235	0.054	0.117	0.161	0.176
	0.087		0.11	0.158	0.103	0.172	0.072	0.113	0.08	0.268	0.094
	0.052		0.115	0.127	0.067	0.115	0.11	0.136	0.084	0.088	0.092
	0.079		0.164	0.1	0.17	0.057	0.085	0.117	0.142	0.334	0.176
	0.051		0.204	0.265	0.076	0.144	0.13	0.136	0.118	0.123	0.219
	0.072		0.099	0.197	0.06	0.104	0.111	0.328	0.14	0.267	0.179
	0.056		0.249	0.146	0.09	0.169	0.065	0.157	0.127	0.155	0.117
	0.14		0.095	0.22	0.093	0.136	0.059	0.215	0.165	0.082	0.269
	0.042		0.097	0.172	0.095	0.126	0.211	0.155	0.174	0.106	0.15
	0.059		0.251	0.097	0.143	0.074	0.109	0.102	0.208	0.143	0.082
	0.121		0.1	0.108	0.094	0.109	0.095	0.213	0.292	0.352	0.087
	0.126		0.166	0.169	0.071	0.22	0.121	0.106	0.217	0.097	0.145
	0.097		0.227	0.129	0.088	0.18	0.052	0.094	0.23	0.069	0.181
	0.077		0.179	0.182	0.208	0.059	0.073	0.092	0.096	0.106	0.217
	0.056		0.136	0.148	0.09	0.052	0.08	0.227	0.136	0.114	0.114
	0.056		0.064	0.12	0.067	0.116	0.078	0.149	0.231	0.104	0.076
	0.067		0.053	0.175	0.131	0.108	0.065	0.116	0.136	0.11	0.092
	0.075		0.308	0.161	0.163	0.136	0.062	0.096	0.08	0.253	0.074
	0.065		0.364	0.13	0.089	0.167	0.072	0.108	0.1	0.265	0.128
	0.116		0.108	0.12	0.267	0.163	0.085	0.107	0.065	0.235	0.078
	0.104		0.195	0.177	0.198	0.179	0.098	0.131	0.035	0.265	0.102
	0.118		0.227	0.149	0.074	0.165	0.052	0.147	0.086	0.297	0.072
	0.059		0.107	0.099	0.152	0.46	0.057	0.147	0.191	0.207	0.126
	0.065		0.199	0.134	0.105	0.08	0.069	0.092	0.312	0.25	0.131
	0.09		0.065	0.137	0.109	0.181	0.086	0.097	0.167	0.117	0.267
	0.039		0.104	0.116	0.056	0.141	0.121	0.18	0.082	0.104	0.123
	0.071		0.124	0.153	0.139	0.151	0.059	0.123	0.048	0.093	0.293
	0.039		0.119	0.109	0.126	0.143	0.069	0.182	0.211	0.152	0.126
	0.075		0.367	0.266	0.239	0.192	0.059	0.134	0.13	0.048	0.052
	0.052		0.234	0.136	0.171	0.134	0.086	0.23	0.078	0.121	0.166
	0.039		0.104	0.13	0.083	0.163	0.082	0.067	0.104	0.088	0.057
	0.037		0.084	0.12	0.163	0.127	0.125	0.127	0.215	0.13	0.069
	0.087		0.058	0.104	0.115	0.071	0.082	0.099	0.064	0.125	0.263
	0.075		0.182	0.101	0.114	0.066	0.062	0.097	0.27	0.148	0.092
	0.052		0.082	0.291	0.098	0.13	0.074	0.098	0.079	0.076	0.086
	0.07		0.179	0.158	0.17	0.085	0.106	0.126	0.206	0.109	0.149
	0.04		0.326	0.238	0.075	0.143	0.059	0.116	0.115	0.181	0.096
	0.074		0.084	0.112	0.071	0.128	0.042	0.069	0.048	0.111	0.184
	0.057		0.174	0.167	0.197	0.125	0.169	0.174	0.396	0.162	0.143
	0.117		0.081	0.099	0.261	0.118	0.052	0.12	0.114	0.065	0.07
	0.088		0.217	0.143	0.076	0.101	0.081	0.069	0.095	0.164	0.077
	0.11		0.135	0.076	0.139	0.052	0.249	0.124	0.253	0.15	0.034
	0.059		0.046	0.18	0.085	0.073	0.052	0.083	0.104	0.126	0.213
	0.052		0.085	0.189	0.089	0.119	0.081	0.112	0.088	0.077	0.286
	0.069		0.18	0.212	0.122	0.143	0.097	0.074	0.115	0.075	0.14
	0.069		0.081	0.163	0.122	0.135	0.082	0.143	0.067	0.141	0.184
	0.08		0.137	0.066	0.212	0.126	0.083	0.203	0.096	0.081	0.19
	0.038		0.232	0.098	0.087	0.252	0.114	0.107	0.079	0.107	0.109
	0.075		0.142	0.138	0.073	0.057	0.141	0.139	0.296	0.181	0.163
	0.087		0.073	0.065	0.098	0.212	0.098	0.111	0.306	0.134	0.159
	0.038		0.158	0.13	0.183	0.145	0.089	0.119	0.164	0.193	0.262
	0.057		0.21	0.27	0.249	0.185	0.052	0.148	0.175	0.196	0.18
	0.078		0.129	0.084	0.118	0.131	0.085	0.125	0.228	0.048	0.097
	0.052		0.073	0.102	0.073	0.213	0.069	0.168	0.081	0.099	0.097
	0.059		0.209	0.128	0.123	0.167	0.097	0.094	0.086	0.182	0.185
	0.073		0.11	0.059	0.155	0.132	0.137	0.248	0.065	0.139	0.1
	0.053		0.046	0.08	0.067	0.169	0.082	0.08	0.232	0.127	0.121
	0.091		0.12	0.187	0.157	0.09	0.084	0.114	0.195	0.09	0.131
	0.065		0.185	0.125	0.135	0.107	0.208	0.127	0.192	0.108	0.107
	0.097		0.115	0.099	0.081	0.057	0.059	0.186	0.142	0.092	0.058
	0.073		0.192	0.175	0.137	0.161	0.053	0.071	0.088	0.182	0.189
	0.081		0.12	0.077	0.072	0.141	0.103	0.154	0.327	0.148	0.118
	0.088		0.149	0.108	0.167	0.084	0.075	0.112	0.138	0.127	0.07
	0.065		0.066	0.157	0.159	0.052	0.144	0.141	0.153	0.185	0.185
	0.102		0.069	0.106	0.092	0.131	0.046	0.153	0.098	0.102	0.106
	0.057		0.17	0.083	0.182	0.138	0.196	0.146	0.16	0.177	0.118
	0.089		0.255	0.074	0.193	0.168	0.069	0.205	0.067	0.202	0.153
	0.105		0.213	0.126	0.154	0.069	0.073	0.171	0.283	0.091	0.075
	0.075		0.284	0.14	0.137	0.144	0.104	0.1	0.053	0.066	0.094
	0.064		0.091	0.148	0.057	0.118	0.104	0.163	0.039	0.135	0.146
	0.053		0.127	0.191	0.1	0.151	0.057	0.11	0.08	0.157	0.096
	0.093		0.042	0.141	0.185	0.095	0.088	0.1	0.12	0.186	0.178
	0.038		0.102	0.113	0.192	0.088	0.103	0.145	0.185	0.132	0.198
	0.085		0.163	0.069	0.048	0.162	0.053	0.286	0.372	0.319	0.082
	0.057		0.164	0.275	0.09	0.067	0.089	0.192	0.239	0.157	0.048
	0.079		0.104	0.145	0.152	0.107	0.07	0.283	0.176	0.068	0.214
	0.08		0.121	0.096	0.163	0.062	0.104	0.078	0.036	0.182	0.127
	0.088		0.16	0.161	0.166	0.139	0.065	0.102	0.127	0.161	0.051
	0.059		0.226	0.111	0.111	0.208	0.145	0.227	0.145	0.124	0.314
	0.084		0.076	0.107	0.097	0.15	0.095	0.115	0.122	0.085	0.153
	0.086		0.09	0.197	0.108	0.185	0.166	0.052	0.068	0.18	0.067
	0.058		0.094	0.13	0.058	0.069	0.082	0.142	0.099	0.148	0.137
	0.118		0.112	0.097	0.057	0.198	0.129	0.156	0.113	0.143	0.072
	0.063		0.068	0.187	0.157	0.058	0.074	0.148	0.089	0.19	0.191
	0.12		0.102	0.133	0.09	0.094	0.161	0.111	0.126	0.112	0.07
	0.057		0.114	0.135	0.049	0.058	0.074	0.226	0.209	0.067	0.223
	0.089		0.278	0.247	0.093	0.154	0.108	0.142	0.13	0.139	0.093
	0.038		0.052	0.137	0.124	0.12	0.074	0.151	0.111	0.175	0.187
	0.105		0.082	0.162	0.065	0.184	0.094	0.092	0.118	0.069	0.054
	0.067		0.209	0.139	0.112	0.075	0.04	0.073	0.094	0.199	0.093
	0.053		0.13	0.111	0.057	0.069	0.079	0.134	0.035	0.143	0.096
	0.07		0.152	0.211	0.06	0.135	0.067	0.157	0.048	0.064	0.076
	0.065		0.097	0.103	0.047	0.079	0.078	0.116	0.049	0.112	0.161
	0.088		0.153	0.053	0.069	0.092	0.222	0.136	0.06	0.18	0.16
	0.068		0.12	0.047	0.076	0.159	0.175	0.068	0.095	0.181	0.092
	0.094		0.087	0.268	0.048	0.161	0.038	0.165	0.061	0.219	0.078
	0.085		0.092	0.118	0.098	0.111	0.057	0.261	0.086	0.22	0.108
	0.065		0.065	0.069	0.107	0.123	0.078	0.096	0.088	0.134	0.136
	0.081		0.215	0.068	0.22	0.127	0.087	0.098	0.107	0.151	0.164
	0.059		0.262	0.162	0.131	0.057	0.105	0.175	0.169	0.268	0.076
	0.078		0.189	0.096	0.155	0.233	0.068	0.073	0.127	0.121	0.168
	0.04		0.127	0.13	0.121	0.18	0.154	0.133	0.076	0.151	0.097
	0.142		0.164	0.047	0.118	0.074	0.114	0.339	0.271	0.149	0.066
	0.07		0.085	0.103	0.082	0.148	0.105	0.149	0.061	0.093	0.078
	0.111		0.098	0.103	0.047	0.091	0.103	0.21	0.074	0.179	0.101
	0.065		0.149	0.053	0.063	0.184	0.053	0.086	0.092	0.192	0.193
	0.108		0.07	0.076	0.092	0.136	0.16	0.306	0.41	0.109	0.21
	0.142		0.097	0.065	0.048	0.086	0.168	0.172	0.095	0.265	0.083
	0.092		0.097	0.121	0.098	0.151	0.073	0.136	0.285	0.174	0.07
	0.07		0.15	0.151	0.223	0.112	0.135	0.158	0.232	0.115	0.108
	0.071		0.09	0.128	0.054	0.063	0.139	0.061	0.138	0.125	0.176
	0.123		0.086	0.108	0.047	0.112	0.114	0.134	0.245	0.142	0.149
	0.059		0.207	0.122	0.085	0.167	0.075	0.173	0.303	0.103	0.051
	0.087		0.132	0.213	0.064	0.19	0.076	0.068	0.11	0.195	0.09
	0.098		0.251	0.101	0.065	0.149	0.19	0.145	0.137	0.148	0.196
	0.064		0.093	0.108	0.068	0.057	0.09	0.107	0.227	0.073	0.097
	0.082		0.261	0.119	0.052	0.155	0.1	0.106	0.096	0.126	0.066
	0.065		0.146	0.093	0.061	0.17	0.161	0.171	0.104	0.111	0.051
	0.057		0.13	0.172	0.075	0.15	0.195	0.25	0.129	0.396	0.163
	0.052		0.126	0.152	0.228	0.118	0.096	0.047	0.134	0.142	0.079
	0.081		0.12	0.157	0.094	0.164	0.129	0.131	0.095	0.145	0.075
	0.104		0.188	0.054	0.155	0.283	0.192	0.278	0.088	0.192	0.121
	0.161		0.179	0.072	0.171	0.131	0.115	0.198	0.118	0.227	0.104
	0.074		0.067	0.097	0.125	0.117	0.087	0.134	0.06	0.134	0.157
	0.053		0.145	0.074	0.169	0.144	0.137	0.078	0.218	0.121	0.201
	0.115		0.272	0.077	0.096	0.111	0.093	0.157	0.095	0.154	0.124
	0.04		0.22	0.128	0.088	0.089	0.153	0.264	0.122	0.117	0.058
	0.053		0.072	0.06	0.089	0.247	0.04	0.204	0.116	0.255	0.12
	0.067		0.09	0.197	0.084	0.102	0.053	0.14	0.148	0.127	0.156
	0.078		0.127	0.15	0.059	0.074	0.085	0.23	0.064	0.123	0.091
	0.134		0.068	0.127	0.206	0.166	0.095	0.284	0.298	0.139	0.1
	0.066		0.12	0.149	0.096	0.168	0.134	0.171	0.173	0.135	0.14
	0.097		0.076	0.086	0.061	0.058	0.082	0.163	0.071	0.198	0.119
	0.073		0.244	0.047	0.074	0.131	0.075	0.157	0.082	0.13	0.176
	0.117		0.203	0.103	0.052	0.201	0.09	0.114	0.172	0.121	0.069
	0.063		0.109	0.076	0.105	0.208	0.064	0.153	0.233	0.072	0.156
	0.073		0.083	0.124	0.162	0.192	0.072	0.155	0.125	0.127	0.218
	0.085		0.095	0.054	0.173	0.198	0.122	0.247	0.11	0.193	0.176
	0.083		0.236	0.114	0.113	0.23	0.058	0.105	0.098	0.126	0.103
	0.04		0.053	0.082	0.13	0.076	0.092	0.11	0.086	0.305	0.152
	0.087		0.283	0.147	0.102	0.12	0.082	0.161	0.305	0.204	0.107
	0.066		0.196	0.126	0.105	0.097	0.15	0.269	0.271	0.157	0.195
	0.087		0.144	0.254	0.245	0.141	0.161	0.088	0.32	0.153	0.206
	0.087		0.102	0.053	0.036	0.114	0.063	0.112	0.246	0.122	0.081
	0.096		0.107	0.13	0.09	0.224	0.053	0.146	0.14	0.163	0.127
	0.065		0.159	0.1	0.205	0.485	0.052	0.164	0.243	0.125	0.144
	0.109		0.251	0.082	0.114	0.127	0.108	0.248	0.227	0.335	0.071
	0.052		0.098	0.21	0.036	0.086	0.177	0.122	0.284	0.412	0.102
	0.063		0.042	0.081	0.065	0.101	0.114	0.128	0.102	0.126	0.075
	0.038		0.122	0.195	0.128	0.073	0.054	0.256	0.156	0.099	0.048
	0.066		0.09	0.132	0.151	0.069	0.078	0.163	0.112	0.083	0.11
	0.106		0.084	0.106	0.099	0.106	0.04	0.12	0.104	0.187	0.09
	0.085		0.247	0.131	0.223	0.065	0.122	0.194	0.097	0.076	0.101
	0.04		0.182	0.097	0.035	0.049	0.057	0.182	0.214	0.131	0.207
	0.059		0.335	0.091	0.087	0.052	0.132	0.116	0.298	0.174	0.077
	0.059		0.063	0.108	0.106	0.057	0.063	0.064	0.151	0.201	0.125
	0.074		0.107	0.079	0.159	0.096	0.038	0.177	0.215	0.18	0.1
	0.089		0.126	0.137	0.154	0.059	0.059	0.052	0.081	0.137	0.157
	0.059		0.332	0.271	0.069	0.077	0.11	0.058	0.121	0.223	0.145
	0.052		0.178	0.114	0.06	0.179	0.158	0.126	0.048	0.128	0.034
	0.1		0.11	0.096	0.048	0.257	0.102	0.24	0.084	0.162	0.126
	0.165		0.164	0.143	0.176	0.069	0.155	0.336	0.067	0.095	0.189
	0.088		0.365	0.146	0.052	0.085	0.132	0.228	0.282	0.152	0.051
	0.069		0.122	0.067	0.036	0.228	0.075	0.162	0.258	0.148	0.161
	0.109		0.069	0.079	0.136	0.164	0.065	0.215	0.082	0.08	0.079
	0.04		0.125	0.144	0.081	0.146	0.076	0.199	0.074	0.107	0.077
	0.073		0.073	0.141	0.215	0.073	0.099	0.175	0.211	0.148	0.084
	0.162		0.094	0.064	0.064	0.191	0.105	0.175	0.147	0.107	0.163
	0.053		0.091	0.066	0.121	0.1	0.1	0.144	0.085	0.254	0.142
	0.091		0.146	0.069	0.18	0.107	0.059	0.237	0.179	0.21	0.064
	0.075		0.169	0.217	0.091	0.107	0.052	0.047	0.124	0.104	0.102
	0.081		0.076	0.068	0.166	0.096	0.099	0.145	0.078	0.174	0.102
	0.101		0.174	0.203	0.103	0.088	0.134	0.159	0.158	0.217	0.153
	0.073		0.114	0.16	0.183	0.19	0.068	0.161	0.287	0.127	0.1
	0.116		0.059	0.135	0.103	0.067	0.074	0.215	0.274	0.257	0.102
	0.075		0.201	0.095	0.054	0.201	0.149	0.25	0.156	0.15	0.122
	0.071		0.302	0.158	0.115	0.129	0.103	0.275	0.047	0.144	0.138
	0.038		0.075	0.101	0.067	0.258	0.087	0.134	0.08	0.141	0.143
	0.065		0.129	0.181	0.094	0.17	0.171	0.173	0.075	0.141	0.081
	0.046		0.118	0.12	0.178	0.197	0.038	0.146	0.081	0.132	0.072
	0.052		0.083	0.079	0.17	0.301	0.065	0.194	0.075	0.153	0.079
	0.066		0.106	0.06	0.094	0.074	0.112	0.145	0.078	0.126	0.138
	0.059		0.175	0.107	0.052	0.223	0.066	0.278	0.345	0.12	0.365
	0.046		0.059	0.163	0.076	0.148	0.103	0.338	0.113	0.15	0.134
	0.059		0.075	0.086	0.092	0.185	0.064	0.225	0.133	0.09	0.101
	0.065		0.389	0.062	0.129	0.102	0.072	0.141	0.219	0.129	0.066
	0.04		0.066	0.121	0.035	0.154	0.126	0.172	0.158	0.228	0.199
	0.053		0.053	0.057	0.065	0.074	0.092	0.139	0.081	0.273	0.098
	0.062		0.351	0.07	0.192	0.127	0.234	0.053	0.257	0.126	0.087
	0.084		0.201	0.063	0.069	0.112	0.082	0.259	0.115	0.102	0.167
	0.042		0.065	0.134	0.096	0.098	0.135	0.22	0.092	0.131	0.034
	0.04		0.058	0.054	0.081	0.074	0.089	0.374	0.145	0.158	0.071
	0.086		0.068	0.076	0.064	0.208	0.053	0.098	0.118	0.138	0.139
	0.133		0.092	0.163	0.08	0.365	0.113	0.225	0.065	0.125	0.196
	0.073		0.273	0.13	0.123	0.174	0.053	0.287	0.116	0.124	0.064
	0.057		0.057	0.113	0.092	0.13	0.098	0.251	0.123	0.175	0.102
	0.052		0.168	0.076	0.052	0.202	0.107	0.314	0.08	0.325	0.166
	0.089		0.173	0.151	0.088	0.052	0.114	0.123	0.119	0.125	0.111
	0.074		0.099	0.165	0.275	0.133	0.105	0.253	0.166	0.132	0.09
	0.081		0.186	0.099	0.158	0.052	0.069	0.396	0.079	0.098	0.194
	0.073		0.168	0.125	0.069	0.113	0.071	0.201	0.119	0.158	0.075
	0.057		0.07	0.143	0.06	0.151	0.064	0.27	0.267	0.15	0.188
	0.086		0.146	0.087	0.058	0.122	0.103	0.157	0.117	0.158	0.08
	0.063		0.075	0.15	0.059	0.106	0.124	0.12	0.231	0.083	0.124
	0.099		0.176	0.064	0.11	0.17	0.161	0.139	0.085	0.149	0.078
	0.046		0.181	0.218	0.036	0.135	0.087	0.344	0.068	0.19	0.106
	0.081		0.082	0.185	0.114	0.161	0.183	0.116	0.169	0.152	0.068
	0.054		0.074	0.143	0.036	0.157	0.083	0.163	0.231	0.167	0.173
	0.057		0.185	0.078	0.074	0.322	0.248	0.488	0.249	0.162	0.092
	0.073		0.218	0.114	0.206	0.104	0.057	0.128	0.048	0.098	0.276
	0.089		0.054	0.125	0.067	0.145	0.053	0.102	0.081	0.087	0.114
	0.072		0.053	0.153	0.12	0.249	0.122	0.258	0.099	0.094	0.114
	0.087		0.115	0.102	0.068	0.146	0.087	0.369	0.245	0.124	0.09
	0.059		0.038	0.203	0.075	0.135	0.089	0.119	0.095	0.173	0.109
	0.098		0.167	0.214	0.054	0.073	0.094	0.295	0.213	0.129	0.512
	0.073		0.087	0.284	0.098	0.262	0.066	0.125	0.08	0.123	0.052
	0.052		0.122	0.121	0.128	0.137	0.109	0.164	0.141	0.218	0.096
	0.073		0.123	0.206	0.091	0.174	0.087	0.109	0.095	0.164	0.073
	0.052		0.228	0.052	0.075	0.191	0.134	0.253	0.103	0.112	0.159
	0.11		0.059	0.135	0.08	0.083	0.186	0.183	0.084	0.187	0.102
	0.1		0.1	0.121	0.067	0.095	0.053	0.251	0.141	0.171	0.086
	0.038		0.133	0.176	0.084	0.366	0.089	0.198	0.248	0.061	0.148
	0.088		0.074	0.092	0.078	0.13	0.09	0.232	0.128	0.08	0.138
	0.059		0.134	0.096	0.122	0.075	0.09	0.142	0.068	0.157	0.175
	0.089		0.237	0.136	0.035	0.064	0.083	0.159	0.048	0.24	0.116
	0.053		0.081	0.151	0.075	0.134	0.058	0.202	0.257	0.245	0.081
	0.046		0.058	0.067	0.098	0.096	0.082	0.088	0.087	0.173	0.125
	0.069		0.17	0.116	0.087	0.305	0.068	0.128	0.203	0.242	0.054
	0.038		0.145	0.058	0.075	0.185	0.136	0.085	0.099	0.204	0.135
	0.065		0.07	0.223	0.1	0.058	0.093	0.135	0.119	0.128	0.087
	0.11		0.087	0.135	0.086	0.292	0.052	0.084	0.106	0.111	0.081
	0.059		0.166	0.11	0.089	0.116	0.202	0.175	0.087	0.191	0.1
	0.038		0.239	0.112	0.098	0.21	0.137	0.29	0.127	0.081	0.081
	0.114		0.097	0.097	0.11	0.14	0.179	0.289	0.036	0.231	0.092
	0.073		0.059	0.097	0.071	0.108	0.066	0.064	0.101	0.145	0.216
	0.119		0.179	0.272	0.106	0.348	0.115	0.164	0.086	0.108	0.118
	0.094		0.105	0.155	0.088	0.11	0.128	0.209	0.071	0.083	0.098
	0.082		0.245	0.184	0.066	0.17	0.096	0.285	0.052	0.157	0.162
	0.073		0.235	0.067	0.104	0.136	0.11	0.158	0.105	0.204	0.036
	0.076		0.171	0.159	0.111	0.059	0.038	0.198	0.112	0.31	0.162
	0.052		0.087	0.245	0.064	0.171	0.076	0.39	0.082	0.164	0.126
	0.062		0.122	0.129	0.095	0.052	0.114	0.25	0.195	0.246	0.079
	0.065		0.149	0.19	0.076	0.172	0.059	0.201	0.095	0.057	0.108
	0.066		0.238	0.084	0.074	0.149	0.038	0.113	0.069	0.114	0.285
	0.053		0.227	0.077	0.173	0.205	0.153	0.211	0.058	0.089	0.157
	0.053		0.134	0.161	0.101	0.175	0.127	0.193	0.109	0.154	0.207
	0.04		0.189	0.111	0.091	0.15	0.053	0.155	0.177	0.196	0.127
	0.074		0.179	0.133	0.179	0.094	0.129	0.347	0.042	0.106	0.143
	0.087		0.137	0.125	0.077	0.295	0.076	0.085	0.052	0.128	0.301
	0.053		0.233	0.152	0.059	0.052	0.195	0.14	0.159	0.273	0.114
	0.068		0.102	0.064	0.141	0.169	0.087	0.171	0.158	0.118	0.107
	0.067		0.094	0.107	0.063	0.154	0.135	0.087	0.152	0.115	0.184
	0.097		0.176	0.134	0.047	0.214	0.095	0.127	0.095	0.19	0.189
	0.081		0.176	0.134	0.047	0.128	0.074	0.363	0.189	0.228	0.229
	0.078		0.075	0.13	0.099	0.181	0.07	0.164	0.097	0.098	0.13
	0.067		0.116	0.124	0.094	0.126	0.068	0.182	0.139	0.218	0.067
	0.086		0.161	0.151	0.116	0.069	0.075	0.092	0.119	0.175	0.089
	0.162		0.132	0.251	0.079	0.128	0.105	0.09	0.109	0.131	0.186
	0.085		0.169	0.077	0.122	0.085	0.057	0.076	0.108	0.3	0.062
	0.14		0.127	0.222	0.105	0.073	0.079	0.214	0.086	0.084	0.119
	0.073		0.134	0.142	0.103	0.168	0.053	0.112	0.101	0.141	0.101
	0.132		0.107	0.067	0.089	0.202	0.097	0.11	0.193	0.067	0.151
	0.109		0.166	0.082	0.141	0.177	0.208	0.146	0.225	0.188	0.075
	0.105		0.057	0.164	0.118	0.12	0.038	0.194	0.128	0.113	0.195
	0.075		0.09	0.114	0.096	0.185	0.184	0.099	0.058	0.088	0.109
	0.04		0.086	0.205	0.053	0.113	0.066	0.17	0.068	0.115	0.177
	0.057		0.069	0.182	0.159	0.052	0.102	0.184	0.163	0.105	0.308
	0.04		0.321	0.095	0.091	0.095	0.063	0.165	0.036	0.203	0.159
	0.063		0.186	0.315	0.195	0.066	0.075	0.165	0.06	0.229	0.169
	0.1		0.153	0.175	0.133	0.112	0.073	0.047	0.093	0.115	0.204
	0.073		0.186	0.206	0.06	0.076	0.088	0.171	0.109	0.087	0.077
	0.075		0.046	0.268	0.059	0.09	0.082	0.194	0.052	0.106	0.155
	0.067		0.052	0.097	0.063	0.089	0.053	0.277	0.098	0.294	0.134
	0.073		0.185	0.216	0.066	0.154	0.053	0.069	0.223	0.174	0.095
	0.057		0.088	0.26	0.141	0.146	0.088	0.107	0.137	0.085	0.093
	0.065		0.057	0.171	0.095	0.182	0.071	0.37	0.079	0.125	0.077
	0.082		0.094	0.107	0.109	0.088	0.171	0.07	0.057	0.153	0.076
	0.059		0.154	0.142	0.117	0.052	0.075	0.244	0.082	0.106	0.096
	0.065		0.116	0.163	0.084	0.09	0.154	0.251	0.035	0.068	0.229
	0.155		0.182	0.138	0.13	0.147	0.127	0.313	0.188	0.267	0.067
	0.052		0.193	0.261	0.049	0.219	0.086	0.146	0.118	0.087	0.121
	0.072		0.07	0.054	0.14	0.075	0.067	0.153	0.036	0.157	0.268
	0.079		0.088	0.114	0.047	0.159	0.052	0.158	0.065	0.124	0.098
	0.057		0.17	0.08	0.096	0.127	0.103	0.159	0.207	0.131	0.127
	0.074		0.052	0.104	0.24	0.131	0.095	0.168	0.259	0.186	0.143
	0.065		0.134	0.062	0.1	0.107	0.097	0.635	0.132	0.239	0.082
	0.059		0.37	0.144	0.114	0.179	0.15	0.139	0.152	0.096	0.126
	0.053		0.093	0.147	0.077	0.088	0.117	0.408	0.059	0.078	0.104
			0.075	0.071	0.08	0.184	0.256	0.287	0.155	0.095	0.123
			0.266	0.09	0.113	0.171	0.111	0.26	0.06	0.227	0.163
			0.231	0.078	0.034	0.247	0.059	0.144	0.156	0.132	0.171
			0.142	0.119	0.153	0.176	0.073	0.152	0.185	0.131	0.118
			0.26	0.176	0.106	0.081	0.083	0.142	0.157	0.071	0.28
			0.087	0.115	0.096	0.172	0.114	0.323	0.144	0.193	0.072
			0.143	0.076	0.088	0.103	0.052	0.204	0.048	0.123	0.06
			0.255	0.067	0.077	0.186	0.071	0.169	0.069	0.151	0.054
			0.179	0.11	0.062	0.087	0.118	0.184	0.048	0.115	0.159
			0.094	0.245	0.151	0.075	0.115	0.452	0.035	0.047	0.117
			0.09	0.113	0.064	0.18	0.111	0.227	0.124	0.163	0.115
			0.092	0.137	0.08	0.1	0.058	0.307	0.155	0.109	0.211
			0.315	0.136	0.087	0.144	0.057	0.295	0.061	0.057	0.081
			0.128	0.122	0.141	0.186	0.079	0.171	0.067	0.057	0.081
			0.087	0.115	0.059	0.329	0.094	0.28	0.052	0.137	0.111
			0.068	0.075	0.287	0.073	0.053	0.085	0.118	0.116	0.106
			0.121	0.126	0.105	0.057	0.053	0.155	0.122	0.102	0.24
			0.059	0.236	0.187	0.151	0.118	0.387	0.048	0.141	0.078
			0.075	0.111	0.056	0.065	0.087	0.103	0.169	0.157	0.106
			0.078	0.086	0.074	0.117	0.057	0.31	0.163	0.058	0.142
			0.066	0.084	0.126	0.252	0.075	0.141	0.238	0.147	0.13
			0.128	0.132	0.183	0.12	0.038	0.177	0.106	0.112	0.096
			0.114	0.119	0.079	0.07	0.201	0.219	0.148	0.183	0.14
			0.151	0.059	0.103	0.083	0.046	0.21	0.052	0.128	0.23
			0.141	0.066	0.128	0.103	0.091	0.219	0.104	0.218	0.107
			0.217	0.315	0.093	0.136	0.062	0.165	0.2	0.06	0.183
			0.075	0.077	0.088	0.199	0.091	0.297	0.109	0.102	0.111
			0.221	0.171	0.092	0.146	0.057	0.059	0.049	0.136	0.097
			0.277	0.195	0.059	0.092	0.137	0.153	0.181	0.143	0.135
			0.073	0.28	0.051	0.125	0.065	0.293	0.147	0.397	0.111
			0.052	0.244	0.192	0.052	0.088	0.248	0.092	0.367	0.239
			0.069	0.101	0.127	0.284	0.081	0.203	0.177	0.238	0.097
			0.116	0.093	0.059	0.124	0.073	0.28	0.07	0.131	0.209
			0.242	0.214	0.113	0.087	0.107	0.256	0.229	0.158	0.085
			0.053	0.263	0.074	0.098	0.069	0.076	0.104	0.098	0.155
			0.194	0.099	0.099	0.14	0.117	0.067	0.092	0.175	0.175
			0.143	0.063	0.094	0.124	0.111	0.233	0.096	0.083	0.081
			0.08	0.152	0.125	0.298	0.053	0.142	0.185	0.135	0.048
			0.079	0.116	0.191	0.158	0.136	0.225	0.054	0.119	0.062
			0.155	0.06	0.047	0.127	0.136	0.124	0.035	0.175	0.153
			0.085	0.205	0.034	0.177	0.128	0.13	0.081	0.09	0.052
			0.296	0.345	0.063	0.374	0.191	0.156	0.111	0.213	0.145
			0.059	0.177	0.089	0.058	0.082	0.363	0.136	0.265	0.091
			0.167	0.094	0.074	0.065	0.158	0.111	0.088	0.137	0.07
			0.105	0.102	0.14	0.069	0.183	0.185	0.075	0.226	0.164
			0.181	0.134	0.16	0.192	0.116	0.227	0.035	0.198	0.132
			0.212	0.101	0.048	0.278	0.062	0.156	0.096	0.132	0.052
			0.117	0.198	0.081	0.112	0.038	0.114	0.171	0.096	0.087
			0.057	0.149	0.101	0.393	0.103	0.137	0.316	0.298	0.074
			0.14	0.059	0.111	0.485	0.125	0.164	0.064	0.31	0.083
			0.04	0.096	0.08	0.112	0.059	0.142	0.166	0.081	0.079
			0.084	0.081	0.074	0.194	0.176	0.132	0.052	0.065	0.119
			0.099	0.126	0.11	0.062	0.07	0.081	0.039	0.144	0.192
			0.115	0.068	0.054	0.13	0.137	0.101	0.049	0.157	0.112
			0.334	0.139	0.048	0.098	0.064	0.105	0.089	0.223	0.103
			0.101	0.065	0.064	0.293	0.068	0.443	0.035	0.09	0.076
			0.118	0.077	0.091	0.059	0.079	0.102	0.057	0.171	0.169
			0.197	0.116	0.115	0.163	0.117	0.091	0.106	0.155	0.14
			0.262	0.184	0.084	0.121	0.098	0.123	0.082	0.129	0.069
			0.119	0.273	0.162	0.194	0.171	0.222	0.118	0.19	0.075
			0.282	0.105	0.075	0.192	0.085	0.14	0.076	0.241	0.117
			0.173	0.06	0.114	0.057	0.053	0.088	0.104	0.222	0.085
			0.082	0.232	0.067	0.321	0.134	0.127	0.198	0.252	0.182
			0.101	0.063	0.09	0.204	0.107	0.224	0.068	0.172	0.129
			0.052	0.067	0.034	0.102	0.059	0.276	0.269	0.287	0.1
			0.073	0.072	0.173	0.127	0.053	0.125	0.036	0.086	0.133
			0.305	0.189	0.089	0.149	0.12	0.134	0.081	0.425	0.113
			0.073	0.148	0.108	0.175	0.156	0.189	0.119	0.154	0.091
			0.197	0.141	0.092	0.059	0.073	0.246	0.081	0.152	0.06
			0.113	0.22	0.153	0.325	0.065	0.248	0.064	0.152	0.12
			0.13	0.087	0.051	0.079	0.072	0.156	0.09	0.067	0.097
			0.091	0.125	0.066	0.103	0.13	0.244	0.08	0.147	0.108
			0.065	0.11	0.162	0.336	0.107	0.122	0.119	0.112	0.114
			0.097	0.208	0.13	0.1	0.125	0.208	0.036	0.125	0.155
			0.095	0.063	0.105	0.173	0.063	0.121	0.083	0.069	0.06
			0.1	0.168	0.129	0.173	0.053	0.061	0.109	0.11	0.111
			0.131	0.097	0.145	0.168	0.071	0.054	0.087	0.124	0.184
			0.104	0.215	0.06	0.069	0.116	0.061	0.213	0.172	0.142
			0.057	0.12	0.084	0.192	0.067	0.151	0.09	0.197	0.202
			0.204	0.178	0.094	0.146	0.114	0.16	0.035	0.213	0.117
			0.162	0.149	0.069	0.199	0.155	0.128	0.047	0.138	0.087
			0.332	0.189	0.106	0.196	0.124	0.146	0.077	0.26	0.175
			0.099	0.168	0.1	0.141	0.077	0.168	0.132	0.094	0.195
			0.093	0.064	0.079	0.344	0.091	0.227	0.169	0.286	0.103
			0.246	0.251	0.08	0.103	0.104	0.11	0.09	0.157	0.076
			0.075	0.272	0.067	0.155	0.14	0.068	0.036	0.19	0.063
			0.123	0.074	0.083	0.118	0.082	0.21	0.048	0.103	0.095
			0.053	0.084	0.085	0.227	0.072	0.184	0.23	0.109	0.061
			0.101	0.103	0.058	0.129	0.078	0.108	0.14	0.126	0.117
			0.135	0.109	0.109	0.253	0.074	0.144	0.064	0.096	0.094
			0.116	0.092	0.13	0.437	0.117	0.204	0.139	0.092	0.148
			0.157	0.146	0.184	0.22	0.068	0.179	0.048	0.306	0.092
			0.105	0.093	0.149	0.202	0.053	0.065	0.198	0.145	0.122
			0.227	0.126	0.099	0.105	0.13	0.085	0.054	0.192	0.208
			0.1	0.174	0.101	0.143	0.077	0.156	0.036	0.113	0.081
			0.248	0.118	0.125	0.078	0.082	0.342	0.276	0.172	0.06
			0.168	0.142	0.071	0.098	0.063	0.108	0.231	0.129	0.119
			0.276	0.24	0.067	0.214	0.038	0.047	0.12	0.09	0.096
			0.232	0.143	0.098	0.087	0.073	0.054	0.13	0.192	0.067
			0.222	0.143	0.054	0.179	0.066	0.118	0.042	0.111	0.209
			0.156	0.26	0.062	0.237	0.136	0.103	0.099	0.086	0.123
			0.178	0.15	0.076	0.097	0.094	0.095	0.036	0.24	0.116
			0.149	0.229	0.063	0.116	0.144	0.125	0.128	0.11	0.145
			0.141	0.111	0.071	0.128	0.097	0.15	0.158	0.093	0.064
			0.094	0.139	0.14	0.107	0.064	0.111	0.154	0.165	0.227
			0.11	0.126	0.048	0.152	0.089	0.116	0.036	0.1	0.047
			0.07	0.278	0.051	0.109	0.104	0.078	0.099	0.196	0.165
			0.083	0.152	0.051	0.199	0.178	0.197	0.122	0.069	0.092
			0.102	0.137	0.175	0.087	0.078	0.139	0.065	0.144	0.052
			0.161	0.098	0.051	0.176	0.124	0.123	0.054	0.287	0.132
			0.128	0.172	0.105	0.201	0.069	0.134	0.069	0.142	0.115
			0.22	0.125	0.152	0.12	0.101	0.302	0.035	0.254	0.113
			0.15	0.112	0.108	0.091	0.04	0.16	0.099	0.225	0.08
			0.101	0.126	0.115	0.062	0.108	0.208	0.084	0.382	0.09
			0.344	0.17	0.081	0.152	0.111	0.101	0.104	0.156	0.111
			0.198	0.209	0.093	0.177	0.084	0.245	0.06	0.209	0.178
			0.1	0.185	0.065	0.155	0.099	0.271	0.191	0.07	0.13
			0.057	0.163	0.09	0.175	0.073	0.064	0.035	0.075	0.143
			0.139	0.098	0.067	0.157	0.247	0.155	0.073	0.103	0.149
			0.15	0.347	0.048	0.069	0.087	0.166	0.254	0.162	0.108
			0.053	0.152	0.183	0.134	0.053	0.134	0.159	0.136	0.248
			0.297	0.053	0.098	0.096	0.089	0.189	0.064	0.242	0.081
			0.106	0.142	0.08	0.296	0.105	0.143	0.049	0.144	0.156
			0.12	0.06	0.122	0.108	0.089	0.165	0.16	0.145	0.093
			0.099	0.153	0.093	0.091	0.073	0.315	0.107	0.158	0.062
			0.183	0.124	0.174	0.202	0.109	0.18	0.097	0.153	0.217
			0.073	0.18	0.067	0.141	0.069	0.1	0.069	0.137	0.123
			0.272	0.167	0.048	0.13	0.108	0.183	0.228	0.145	0.052
			0.13	0.101	0.077	0.192	0.186	0.161	0.159	0.141	0.074
			0.156	0.122	0.115	0.117	0.166	0.171	0.169	0.072	0.133
			0.087	0.067	0.063	0.114	0.086	0.19	0.149	0.082	0.108
			0.149	0.163	0.048	0.112	0.085	0.215	0.108	0.107	0.101
			0.174	0.16	0.058	0.125	0.1	0.082	0.114	0.093	0.098
			0.09	0.159	0.096	0.138	0.077	0.132	0.195	0.203	0.086
			0.201	0.084	0.168	0.197	0.128	0.086	0.197	0.068	0.061
			0.073	0.162	0.067	0.115	0.138	0.179	0.302	0.1	0.06
			0.099	0.106	0.057	0.133	0.063	0.18	0.087	0.095	0.109
			0.091	0.134	0.058	0.22	0.066	0.054	0.157	0.122	0.121
			0.066	0.058	0.091	0.23	0.127	0.26	0.06	0.141	0.087
			0.202	0.06	0.052	0.069	0.109	0.145	0.048	0.26	0.072
			0.355	0.064	0.054	0.152	0.071	0.068	0.071	0.128	0.048
			0.157	0.147	0.099	0.157	0.093	0.166	0.419	0.169	0.069
			0.207	0.15	0.06	0.128	0.094	0.082	0.236	0.162	0.047
			0.086	0.17	0.249	0.345	0.078	0.064	0.036	0.155	0.109
			0.117	0.092	0.06	0.096	0.154	0.251	0.309	0.182	0.178
			0.235	0.126	0.069	0.189	0.103	0.075	0.357	0.126	0.075
			0.1	0.074	0.082	0.226	0.088	0.087	0.047	0.106	0.177
			0.103	0.165	0.072	0.082	0.132	0.151	0.132	0.143	0.06
			0.158	0.094	0.082	0.252	0.081	0.111	0.297	0.121	0.067
			0.102	0.18	0.052	0.265	0.114	0.079	0.109	0.13	0.066
			0.284	0.107	0.081	0.178	0.086	0.105	0.133	0.112	0.156
			0.086	0.131	0.061	0.119	0.083	0.064	0.072	0.117	0.256
			0.152	0.232	0.123	0.057	0.04	0.162	0.198	0.154	0.217
			0.1	0.151	0.063	0.105	0.046	0.23	0.168	0.15	0.054
			0.04	0.093	0.099	0.214	0.058	0.164	0.315	0.141	0.206
			0.04	0.133	0.034	0.185	0.089	0.139	0.106	0.128	0.034
			0.232	0.12	0.195	0.193	0.096	0.121	0.193	0.09	0.226
			0.118	0.36	0.047	0.157	0.085	0.089	0.118	0.106	0.102
			0.105	0.103	0.153	0.151	0.089	0.455	0.217	0.175	0.292
			0.114	0.088	0.054	0.088	0.102	0.146	0.171	0.151	0.093
			0.473	0.132	0.096	0.137	0.078	0.322	0.126	0.09	0.081
			0.105	0.173	0.066	0.124	0.088	0.327	0.063	0.092	0.129
			0.131	0.115	0.068	0.165	0.119	0.126	0.035	0.063	0.171
			0.1	0.211	0.192	0.075	0.083	0.123	0.077	0.14	0.077
			0.077	0.096	0.079	0.149	0.052	0.064	0.049	0.207	0.141
			0.106	0.057	0.109	0.136	0.138	0.209	0.054	0.152	0.083
			0.073	0.096	0.083	0.192	0.085	0.126	0.191	0.288	0.208
			0.178	0.167	0.133	0.149	0.139	0.078	0.099	0.159	0.059
			0.272	0.092	0.066	0.197	0.139	0.26	0.036	0.106	0.174
			0.074	0.154	0.131	0.125	0.092	0.14	0.154	0.101	0.081
			0.204	0.161	0.109	0.193	0.129	0.11	0.054	0.067	0.078
			0.119	0.148	0.101	0.163	0.081	0.219	0.391	0.081	0.054
			0.086	0.054	0.078	0.238	0.104	0.156	0.098	0.243	0.083
			0.091	0.184	0.054	0.164	0.187	0.092	0.259	0.1	0.183
			0.108	0.103	0.079	0.127	0.11	0.086	0.441	0.256	0.205
			0.083	0.057	0.126	0.11	0.098	0.078	0.072	0.106	0.06
			0.085	0.117	0.063	0.153	0.095	0.124	0.047	0.138	0.169
			0.046	0.171	0.053	0.172	0.071	0.099	0.06	0.124	0.097
			0.087	0.258	0.081	0.134	0.094	0.085	0.036	0.215	0.172
			0.09	0.165	0.112	0.093	0.052	0.094	0.146	0.123	0.113
			0.099	0.126	0.093	0.151	0.085	0.117	0.265	0.06	0.072
			0.103	0.1	0.229	0.136	0.122	0.083	0.135	0.101	0.063
			0.254	0.141	0.048	0.15	0.116	0.078	0.081	0.134	0.107
			0.071	0.244	0.155	0.205	0.242	0.13	0.257	0.179	0.183
			0.069	0.099	0.06	0.195	0.065	0.068	0.222	0.106	0.047
			0.178	0.206	0.048	0.125	0.113	0.128	0.067	0.219	0.109
			0.207	0.065	0.156	0.115	0.087	0.071	0.1	0.276	0.08
			0.139	0.269	0.103	0.213	0.088	0.181	0.253	0.168	0.142
			0.065	0.096	0.048	0.146	0.089	0.11	0.068	0.101	0.073
			0.174	0.162	0.076	0.074	0.08	0.226	0.177	0.247	0.114
			0.119	0.306	0.109	0.265	0.116	0.199	0.307	0.258	0.074
			0.175	0.14	0.096	0.118	0.087	0.17	0.071	0.098	0.162
			0.078	0.109	0.085	0.171	0.082	0.208	0.155	0.147	0.352
			0.098	0.129	0.13	0.358	0.113	0.356	0.06	0.12	0.16
			0.078	0.067	0.061	0.205	0.121	0.409	0.125	0.13	0.087
			0.151	0.18	0.164	0.075	0.084	0.075	0.036	0.08	0.08
			0.255	0.084	0.195	0.158	0.107	0.296	0.049	0.064	0.176
			0.042	0.076	0.135	0.152	0.115	0.124	0.089	0.114	0.06
			0.083	0.083	0.072	0.157	0.119	0.135	0.105	0.156	0.085
			0.038	0.204	0.143	0.279	0.112	0.148	0.094	0.135	0.131
			0.103	0.173	0.094	0.136	0.058	0.175	0.124	0.136	0.204
			0.142	0.16	0.247	0.181	0.046	0.146	0.275	0.121	0.047
			0.082	0.141	0.133	0.139	0.099	0.099	0.054	0.117	0.068
			0.115	0.233	0.065	0.236	0.244	0.233	0.125	0.201	0.181
			0.116	0.155	0.081	0.202	0.118	0.255	0.143	0.054	0.12
			0.211	0.075	0.199	0.143	0.089	0.287	0.119	0.143	0.198
			0.105	0.132	0.138	0.16	0.065	0.178	0.2	0.151	0.257
			0.21	0.215	0.063	0.176	0.093	0.069	0.144	0.282	0.11
			0.146	0.108	0.089	0.092	0.069	0.125	0.304	0.144	0.08
			0.234	0.123	0.085	0.219	0.089	0.24	0.249	0.143	0.087
			0.058	0.176	0.156	0.244	0.107	0.156	0.113	0.069	0.134
			0.226	0.108	0.08	0.083	0.038	0.267	0.067	0.327	0.08
			0.144	0.177	0.113	0.14	0.046	0.261	0.064	0.076	0.201
			0.08	0.142	0.137	0.29	0.129	0.203	0.078	0.091	0.067
			0.159	0.107	0.057	0.186	0.138	0.342	0.359	0.15	0.057
			0.142	0.09	0.06	0.098	0.113	0.047	0.171	0.279	0.201
			0.221	0.059	0.09	0.106	0.118	0.319	0.035	0.178	0.053
			0.059	0.089	0.093	0.129	0.112	0.06	0.036	0.171	0.145
			0.213	0.344	0.103	0.328	0.057	0.127	0.036	0.114	0.347
			0.243	0.163	0.047	0.126	0.095	0.203	0.089	0.193	0.06
			0.121	0.062	0.19	0.299	0.165	0.182	0.302	0.267	0.067
			0.073	0.107	0.097	0.192	0.093	0.165	0.109	0.068	0.115
			0.077	0.054	0.113	0.062	0.092	0.226	0.165	0.128	0.104
			0.186	0.101	0.034	0.143	0.063	0.244	0.123	0.159	0.177
			0.052	0.094	0.112	0.112	0.193	0.223	0.078	0.238	0.067
			0.109	0.216	0.052	0.146	0.091	0.075	0.264	0.266	0.047
			0.238	0.11	0.095	0.21	0.073	0.126	0.16	0.138	0.081
			0.102	0.197	0.048	0.099	0.177	0.092	0.106	0.173	0.16
			0.052	0.132	0.08	0.222	0.145	0.31	0.191	0.098	0.06
			0.175	0.105	0.095	0.339	0.065	0.175	0.078	0.173	0.097
			0.116	0.053	0.054	0.12	0.095	0.126	0.08	0.143	0.15
			0.105	0.054	0.076	0.148	0.052	0.128	0.16	0.147	0.115
			0.105	0.064	0.174	0.326	0.107	0.114	0.092	0.131	0.197
			0.121	0.069	0.081	0.141	0.133	0.177	0.035	0.127	0.102
			0.152	0.081	0.048	0.206	0.113	0.188	0.052	0.115	0.178
			0.099	0.104	0.034	0.133	0.087	0.408	0.054	0.092	0.101
			0.162	0.086	0.111	0.092	0.104	0.164	0.159	0.158	0.18
			0.211	0.076	0.194	0.178	0.105	0.204	0.048	0.095	0.129
			0.108	0.223	0.054	0.094	0.099	0.096	0.115	0.114	0.138
			0.142	0.1	0.054	0.104	0.057	0.131	0.078	0.273	0.348
			0.097	0.178	0.067	0.139	0.088	0.176	0.105	0.143	0.108
			0.106	0.164	0.053	0.153	0.108	0.104	0.174	0.126	0.186
			0.164	0.205	0.09	0.32	0.066	0.192	0.36	0.145	0.084
			0.134	0.108	0.081	0.18	0.066	0.246	0.035	0.173	0.105
			0.143	0.131	0.034	0.305	0.062	0.123	0.267	0.112	0.115
			0.122	0.164	0.054	0.22	0.057	0.193	0.191	0.121	0.095
			0.101	0.113	0.119	0.126	0.1	0.315	0.036	0.204	0.096
			0.243	0.136	0.087	0.17	0.124	0.173	0.052	0.086	0.079
			0.247	0.21	0.112	0.163	0.113	0.196	0.042	0.152	0.093
			0.073	0.141	0.115	0.314	0.053	0.21	0.205	0.124	0.072
			0.137	0.231	0.083	0.144	0.148	0.14	0.245	0.094	0.071
			0.133	0.113	0.034	0.199	0.123	0.159	0.122	0.073	0.168
			0.059	0.336	0.067	0.195	0.102	0.202	0.092	0.163	0.184
			0.108	0.088	0.117	0.096	0.08	0.165	0.185	0.089	0.136
			0.151	0.212	0.052	0.161	0.126	0.184	0.083	0.138	0.322
			0.226	0.071	0.095	0.131	0.066	0.146	0.216	0.112	0.095
			0.122	0.172	0.069	0.134	0.057	0.187	0.28	0.158	0.273
			0.162	0.24	0.098	0.161	0.038	0.172	0.126	0.186	0.063
			0.078	0.075	0.104	0.183	0.11	0.145	0.114	0.097	0.112
			0.174	0.304	0.12	0.193	0.107	0.202	0.097	0.236	0.124
			0.147	0.102	0.058	0.185	0.13	0.289	0.118	0.107	0.114
			0.13	0.079	0.129	0.057	0.113	0.157	0.247	0.166	0.075
			0.445	0.295	0.082	0.175	0.067	0.086	0.088	0.094	0.094
			0.217	0.139	0.18	0.065	0.125	0.163	0.184	0.16	0.185
			0.126	0.08	0.121	0.225	0.059	0.152	0.079	0.108	0.112
			0.118	0.1	0.065	0.198	0.087	0.257	0.202	0.206	0.102
			0.146	0.199	0.146	0.094	0.099	0.117	0.141	0.126	0.15
			0.11	0.161	0.161	0.091	0.101	0.236	0.29	0.068	0.054
			0.254	0.066	0.099	0.083	0.091	0.122	0.121	0.107	0.325
			0.233	0.134	0.072	0.052	0.091	0.428	0.115	0.103	0.082
			0.159	0.19	0.199	0.126	0.069	0.162	0.134	0.172	0.076
			0.141	0.116	0.048	0.163	0.087	0.115	0.155	0.116	0.213
			0.223	0.124	0.111	0.143	0.079	0.242	0.066	0.171	0.06
			0.156	0.077	0.067	0.071	0.158	0.119	0.381	0.095	0.184
			0.35	0.178	0.088	0.129	0.245	0.128	0.206	0.227	0.119
			0.166	0.293	0.137	0.073	0.1	0.326	0.464	0.088	0.124
			0.088	0.122	0.115	0.161	0.086	0.11	0.088	0.089	0.052
			0.155	0.095	0.219	0.096	0.118	0.232	0.129	0.123	0.202
			0.093	0.077	0.17	0.139	0.098	0.213	0.036	0.147	0.312
			0.208	0.206	0.054	0.065	0.078	0.19	0.035	0.177	0.096
			0.133	0.164	0.097	0.224	0.104	0.06	0.189	0.13	0.075
			0.086	0.091	0.087	0.285	0.072	0.269	0.136	0.286	0.269
			0.222	0.065	0.082	0.131	0.191	0.182	0.207	0.101	0.125
			0.112	0.1	0.034	0.153	0.202	0.112	0.171	0.138	0.166
			0.16	0.132	0.08	0.111	0.04	0.113	0.081	0.171	0.083
			0.254	0.229	0.105	0.229	0.116	0.312	0.095	0.116	0.108
			0.115	0.115	0.067	0.166	0.202	0.21	0.177	0.101	0.229
			0.171	0.067	0.034	0.167	0.102	0.099	0.118	0.326	0.339
			0.155	0.138	0.047	0.195	0.074	0.089	0.369	0.117	0.332
			0.079	0.094	0.099	0.182	0.098	0.112	0.114	0.128	0.096
			0.108	0.111	0.123	0.169	0.118	0.135	0.101	0.117	0.276
			0.249	0.1	0.11	0.159	0.097	0.097	0.258	0.111	0.086
			0.261	0.103	0.034	0.052	0.059	0.061	0.271	0.222	0.126
			0.053	0.156	0.034	0.152	0.057	0.099	0.446	0.225	0.072
			0.142	0.134	0.08	0.121	0.069	0.059	0.085	0.126	0.061
			0.154	0.146	0.141	0.227	0.09	0.064	0.144	0.132	0.089
			0.136	0.144	0.042	0.052	0.091	0.218	0.247	0.129	0.068
			0.079	0.215	0.172	0.1	0.094	0.377	0.116	0.27	0.098
			0.065	0.346	0.071	0.135	0.053	0.154	0.091	0.13	0.293
			0.113	0.078	0.107	0.187	0.095	0.293	0.095	0.339	0.305
			0.087	0.104	0.173	0.173	0.108	0.259	0.202	0.118	0.166
			0.115	0.336	0.103	0.165	0.123	0.112	0.132	0.081	0.161
			0.125	0.121	0.145	0.156	0.084	0.137	0.101	0.099	0.12
			0.09	0.086	0.073	0.231	0.077	0.213	0.047	0.199	0.064
			0.099	0.072	0.074	0.12	0.075	0.239	0.261	0.12	0.084
			0.098	0.161	0.08	0.114	0.086	0.165	0.268	0.142	0.09
			0.254	0.085	0.087	0.129	0.1	0.047	0.111	0.135	0.195
			0.065	0.308	0.094	0.233	0.136	0.192	0.121	0.097	0.139
			0.111	0.047	0.113	0.185	0.065	0.214	0.085	0.075	0.251
			0.102	0.26	0.105	0.057	0.091	0.077	0.076	0.267	0.076
			0.088	0.157	0.09	0.272	0.092	0.125	0.443	0.27	0.112
			0.087	0.176	0.126	0.067	0.075	0.163	0.066	0.065	0.08
			0.118	0.116	0.091	0.234	0.087	0.173	0.121	0.112	0.079
			0.088	0.127	0.078	0.19	0.102	0.108	0.186	0.088	0.209
			0.097	0.115	0.087	0.091	0.128	0.094	0.086	0.107	0.167
			0.118	0.082	0.067	0.068	0.176	0.128	0.274	0.146	0.101
			0.082	0.121	0.047	0.191	0.162	0.195	0.251	0.108	0.218
			0.126	0.077	0.06	0.057	0.059	0.119	0.309	0.125	0.103
			0.119	0.146	0.078	0.211	0.108	0.061	0.052	0.161	0.17
			0.272	0.191	0.082	0.126	0.096	0.12	0.178	0.109	0.144
			0.088	0.125	0.067	0.102	0.106	0.181	0.122	0.15	0.085
			0.087	0.059	0.115	0.177	0.132	0.106	0.193	0.128	0.102
			0.175	0.132	0.061	0.219	0.171	0.127	0.145	0.048	0.122
			0.067	0.14	0.053	0.129	0.086	0.059	0.134	0.12	0.131
			0.099	0.123	0.108	0.179	0.084	0.154	0.047	0.086	0.151
			0.193	0.077	0.048	0.105	0.12	0.165	0.108	0.136	0.09
			0.101	0.144	0.084	0.052	0.117	0.305	0.079	0.048	0.102
			0.075	0.054	0.101	0.161	0.105	0.24	0.147	0.06	0.126
			0.296	0.112	0.091	0.254	0.062	0.081	0.075	0.081	0.147
			0.097	0.126	0.064	0.16	0.059	0.371	0.224	0.174	0.253
			0.193	0.104	0.087	0.152	0.172	0.161	0.227	0.108	0.129
			0.199	0.141	0.061	0.161	0.107	0.19	0.048	0.134	0.09
			0.112	0.165	0.061	0.18	0.093	0.244	0.119	0.108	0.08
			0.09	0.115	0.118	0.197	0.096	0.124	0.121	0.116	0.089
			0.11	0.184	0.135	0.125	0.095	0.144	0.075	0.174	0.167
			0.185	0.147	0.117	0.326	0.142	0.24	0.244	0.081	0.1
			0.101	0.095	0.143	0.169	0.146	0.177	0.238	0.105	0.048
			0.073	0.161	0.12	0.243	0.074	0.161	0.047	0.18	0.233
			0.075	0.131	0.101	0.157	0.038	0.093	0.102	0.179	0.095
			0.063	0.161	0.057	0.239	0.084	0.351	0.133	0.077	0.08
			0.116	0.168	0.11	0.103	0.066	0.062	0.13	0.066	0.26
			0.107	0.142	0.101	0.262	0.093	0.295	0.127	0.193	0.261
			0.1	0.139	0.125	0.116	0.089	0.06	0.18	0.1	0.097
			0.15	0.108	0.061	0.276	0.133	0.082	0.336	0.068	0.067
			0.137	0.08	0.082	0.32	0.088	0.172	0.107	0.113	0.267
			0.1	0.122	0.095	0.128	0.083	0.114	0.035	0.088	0.119
			0.083	0.146	0.116	0.143	0.152	0.102	0.195	0.12	0.133
			0.07	0.079	0.085	0.111	0.199	0.343	0.191	0.226	0.124
			0.139	0.149	0.048	0.142	0.082	0.176	0.071	0.154	0.189
			0.114	0.066	0.052	0.203	0.091	0.183	0.07	0.214	0.107
			0.066	0.138	0.067	0.052	0.057	0.175	0.132	0.128	0.218
			0.065	0.167	0.077	0.218	0.081	0.131	0.149	0.17	0.261
			0.137	0.099	0.134	0.118	0.103	0.198	0.116	0.302	0.1
			0.038	0.104	0.083	0.278	0.108	0.124	0.048	0.085	0.238
			0.089	0.207	0.084	0.154	0.132	0.174	0.067	0.17	0.095
			0.125	0.295	0.081	0.089	0.132	0.278	0.104	0.191	0.365
			0.149	0.142	0.068	0.117	0.146	0.199	0.249	0.12	0.063
			0.053	0.113	0.065	0.106	0.088	0.141	0.128	0.124	0.119
			0.179	0.079	0.132	0.182	0.178	0.376	0.035	0.143	0.077
			0.172	0.326	0.156	0.207	0.152	0.159	0.104	0.118	0.096
			0.177	0.065	0.101	0.173	0.072	0.054	0.067	0.192	0.236
			0.145	0.104	0.072	0.152	0.167	0.061	0.147	0.121	0.057
			0.208	0.183	0.089	0.135	0.168	0.087	0.075	0.172	0.116
			0.052	0.248	0.079	0.157	0.065	0.236	0.084	0.085	0.068
			0.066	0.163	0.059	0.133	0.113	0.104	0.223	0.081	0.081
			0.105	0.147	0.075	0.133	0.053	0.383	0.035	0.162	0.145
			0.072	0.14	0.075	0.052	0.286	0.175	0.091	0.112	0.105
			0.077	0.277	0.134	0.137	0.169	0.094	0.079	0.083	0.096
			0.123	0.179	0.081	0.052	0.138	0.159	0.052	0.178	0.151
			0.131	0.123	0.168	0.177	0.102	0.054	0.099	0.102	0.137
			0.078	0.162	0.198	0.086	0.111	0.25	0.073	0.392	0.144
			0.229	0.178	0.164	0.087	0.11	0.121	0.06	0.085	0.249
			0.207	0.101	0.078	0.112	0.121	0.176	0.106	0.06	0.151
			0.104	0.13	0.081	0.199	0.092	0.115	0.048	0.221	0.209
			0.085	0.103	0.155	0.116	0.107	0.178	0.229	0.136	0.155
			0.088	0.169	0.075	0.175	0.091	0.158	0.054	0.241	0.076
			0.163	0.113	0.1	0.147	0.059	0.168	0.035	0.136	0.134
			0.118	0.14	0.103	0.123	0.075	0.252	0.239	0.074	0.281
			0.097	0.092	0.091	0.21	0.081	0.14	0.149	0.075	0.163
			0.11	0.075	0.148	0.181	0.046	0.154	0.124	0.101	0.314
			0.096	0.148	0.092	0.193	0.106	0.263	0.242	0.305	0.078
			0.19	0.101	0.097	0.074	0.038	0.214	0.167	0.061	0.107
			0.073	0.129	0.22	0.057	0.062	0.237	0.246	0.151	0.119
			0.091	0.06	0.12	0.074	0.052	0.161	0.069	0.177	0.058
			0.1	0.121	0.052	0.163	0.058	0.095	0.088	0.125	0.094
			0.125	0.146	0.061	0.079	0.206	0.146	0.292	0.139	0.319
			0.089	0.064	0.073	0.116	0.038	0.173	0.117	0.064	0.16
			0.08	0.067	0.086	0.068	0.065	0.22	0.123	0.187	0.034
			0.084	0.067	0.093	0.158	0.062	0.06	0.181	0.181	0.179
			0.088	0.149	0.093	0.108	0.052	0.151	0.052	0.052	0.164
			0.079	0.106	0.052	0.07	0.075	0.165	0.159	0.112	0.158
			0.11	0.169	0.081	0.146	0.07	0.173	0.212	0.136	0.284
			0.121	0.084	0.205	0.101	0.11	0.1	0.144	0.167	0.069
			0.084	0.129	0.095	0.186	0.117	0.133	0.213	0.08	0.067
			0.071	0.065	0.119	0.102	0.145	0.168	0.126	0.099	0.144
			0.073	0.098	0.09	0.17	0.102	0.199	0.326	0.165	0.096
			0.136	0.165	0.106	0.132	0.087	0.214	0.098	0.09	0.184
			0.116	0.148	0.209	0.144	0.038	0.072	0.082	0.14	0.034
			0.17	0.17	0.099	0.071	0.115	0.146	0.064	0.098	0.222
			0.181	0.121	0.146	0.386	0.087	0.154	0.271	0.205	0.098
			0.109	0.109	0.115	0.186	0.053	0.216	0.151	0.13	0.074
			0.115	0.066	0.035	0.137	0.073	0.124	0.048	0.143	0.049
			0.089	0.11	0.094	0.238	0.093	0.081	0.136	0.075	0.083
			0.059	0.075	0.092	0.311	0.225	0.148	0.127	0.119	0.11
			0.319	0.443	0.119	0.188	0.07	0.309	0.209	0.163	0.162
			0.097	0.124	0.048	0.085	0.094	0.197	0.11	0.139	0.089
			0.182	0.054	0.069	0.148	0.084	0.169	0.079	0.15	0.241
			0.203	0.26	0.127	0.168	0.073	0.267	0.069	0.065	0.052
			0.25	0.066	0.064	0.089	0.089	0.109	0.08	0.127	0.299
			0.149	0.095	0.066	0.146	0.072	0.151	0.08	0.081	0.15
			0.092	0.067	0.171	0.151	0.059	0.107	0.09	0.197	0.12
			0.116	0.146	0.125	0.103	0.104	0.06	0.129	0.419	0.159
			0.243	0.067	0.107	0.164	0.131	0.148	0.09	0.157	0.035
			0.052	0.067	0.102	0.135	0.121	0.086	0.341	0.134	0.15
			0.103	0.095	0.143	0.095	0.065	0.276	0.098	0.141	0.085
			0.066	0.061	0.067	0.106	0.096	0.159	0.277	0.094	0.075
			0.098	0.139	0.116	0.12	0.097	0.176	0.081	0.139	0.202
			0.16	0.131	0.158	0.092	0.118	0.216	0.104	0.172	0.187
			0.103	0.08	0.088	0.236	0.18	0.155	0.145	0.21	0.068
			0.094	0.08	0.048	0.108	0.076	0.202	0.128	0.112	0.177
			0.108	0.107	0.146	0.185	0.073	0.177	0.189	0.371	0.052
			0.04	0.163	0.077	0.128	0.072	0.086	0.048	0.101	0.112
			0.069	0.095	0.13	0.354	0.087	0.138	0.197	0.105	0.206
			0.167	0.075	0.061	0.078	0.076	0.102	0.179	0.069	0.192
			0.261	0.098	0.078	0.091	0.103	0.175	0.085	0.085	0.102
			0.142	0.108	0.048	0.121	0.104	0.181	0.148	0.068	0.167
			0.213	0.108	0.096	0.378	0.08	0.047	0.068	0.135	0.187
			0.171	0.112	0.1	0.097	0.069	0.16	0.126	0.191	0.155
			0.265	0.091	0.116	0.141	0.122	0.171	0.219	0.145	0.047
			0.12	0.187	0.098	0.103	0.082	0.249	0.128	0.058	0.12
			0.095	0.152	0.073	0.133	0.067	0.098	0.169	0.204	0.353
			0.075	0.137	0.099	0.115	0.102	0.322	0.295	0.074	0.068
			0.089	0.146	0.12	0.13	0.065	0.119	0.125	0.127	0.11
			0.254	0.132	0.091	0.075	0.095	0.054	0.236	0.351	0.158
			0.077	0.092	0.096	0.179	0.169	0.177	0.076	0.174	0.105
			0.063	0.087	0.101	0.292	0.105	0.3	0.093	0.068	0.211
			0.186	0.081	0.13	0.077	0.083	0.133	0.141	0.145	0.195
			0.15	0.081	0.166	0.135	0.057	0.157	0.263	0.146	0.073
			0.109	0.101	0.139	0.199	0.089	0.186	0.052	0.155	0.094
			0.079	0.164	0.105	0.183	0.088	0.104	0.259	0.155	0.111
			0.138	0.11	0.235	0.203	0.12	0.153	0.216	0.165	0.071
			0.083	0.076	0.202	0.231	0.139	0.252	0.202	0.08	0.142
			0.087	0.097	0.084	0.091	0.086	0.093	0.097	0.071	0.116
			0.102	0.114	0.035	0.265	0.114	0.143	0.068	0.11	0.089
			0.306	0.067	0.177	0.185	0.089	0.127	0.056	0.153	0.052
			0.114	0.089	0.089	0.15	0.19	0.135	0.201	0.183	0.08
			0.111	0.063	0.079	0.178	0.073	0.088	0.17	0.085	0.114
			0.076	0.157	0.091	0.235	0.094	0.092	0.067	0.105	0.12
			0.111	0.076	0.149	0.122	0.091	0.092	0.175	0.127	0.237
			0.118	0.198	0.19	0.169	0.176	0.163	0.08	0.122	0.148
			0.053	0.12	0.12	0.235	0.102	0.133	0.145	0.086	0.092
			0.074	0.133	0.081	0.186	0.175	0.047	0.054	0.169	0.193
			0.133	0.096	0.098	0.078	0.071	0.181	0.114	0.171	0.192
			0.038	0.097	0.221	0.303	0.087	0.121	0.149	0.094	0.073
			0.052	0.145	0.106	0.142	0.103	0.132	0.114	0.193	0.189
			0.111	0.094	0.164	0.24	0.107	0.054	0.182	0.064	0.081
			0.147	0.129	0.071	0.358	0.139	0.159	0.067	0.118	0.138
			0.086	0.119	0.068	0.227	0.22	0.156	0.111	0.124	0.11
			0.106	0.127	0.107	0.152	0.075	0.112	0.075	0.114	0.107
			0.057	0.065	0.118	0.138	0.052		0.083	0.067	0.076
			0.074	0.081	0.106	0.217	0.09		0.075	0.128	0.124
			0.121	0.13	0.074	0.17	0.096		0.151	0.104	0.081
			0.116	0.092	0.079	0.115	0.082		0.058	0.156	0.159
			0.079	0.096	0.035	0.094	0.098		0.164	0.084	0.146
			0.201	0.068	0.116	0.152	0.052		0.335	0.307	0.222
			0.087	0.073	0.035	0.226	0.081		0.047	0.054	0.138
			0.077	0.134	0.088	0.097	0.038		0.287	0.102	0.035
			0.134	0.087	0.097	0.186	0.065		0.122	0.162	0.111
			0.168	0.133	0.161	0.067	0.139		0.283	0.125	0.096
			0.112	0.072	0.062	0.106	0.066		0.401	0.097	0.095
			0.059	0.068	0.079	0.126	0.12		0.161	0.085	0.139
			0.083	0.072	0.075	0.138	0.107		0.119	0.105	0.094
			0.073	0.159	0.258	0.181	0.13		0.099	0.07	0.137
			0.065	0.19	0.081	0.087	0.052		0.112	0.082	0.132
			0.239	0.104	0.205	0.169	0.107		0.154	0.079	0.153
			0.281	0.093	0.06	0.086	0.083		0.09	0.11	0.116
			0.058	0.102	0.116	0.116	0.1		0.15	0.137	0.109
			0.133	0.077	0.092	0.065	0.057		0.095	0.079	0.097
			0.154	0.054	0.06	0.159	0.096		0.458		0.095
			0.102	0.112	0.147	0.102	0.148		0.222		0.126
			0.15	0.164	0.113	0.217	0.091		0.146		0.21
			0.135	0.109	0.145	0.121	0.053		0.301		0.178
			0.15	0.212	0.089	0.09	0.108		0.145		0.171
			0.073	0.121	0.203	0.085	0.14		0.166		0.092
			0.177	0.082	0.073	0.091	0.092		0.14		0.131
			0.174	0.136	0.097	0.16	0.117		0.16		0.112
			0.15	0.054	0.092	0.101	0.099		0.067		0.115
			0.144	0.071	0.109	0.179	0.122		0.073		0.105
			0.083	0.2	0.222	0.059	0.065		0.134		0.199
			0.255	0.291	0.083	0.073	0.323		0.202		0.151
			0.272	0.112	0.149	0.065	0.066		0.057		0.09
			0.435	0.201	0.105	0.077	0.075		0.173		0.107
			0.091	0.133	0.12	0.152	0.081		0.067		0.086
			0.122	0.209	0.16	0.057	0.125		0.235		0.167
			0.122	0.065	0.095	0.183	0.057		0.087		0.196
			0.143	0.155	0.089	0.236	0.069		0.036		0.216
			0.087	0.107	0.036	0.203	0.073		0.088		0.253
			0.038	0.099	0.101	0.185	0.162		0.233		0.213
			0.074	0.115	0.11	0.052	0.053		0.06		0.069
			0.057	0.096	0.094	0.106	0.116		0.191		0.067
			0.178	0.254	0.101	0.116	0.107		0.159		0.195
			0.22	0.06	0.091	0.061	0.057		0.083		0.036
			0.096	0.138	0.042	0.099	0.071		0.141		0.138
			0.094	0.111	0.222	0.07	0.1		0.079		0.085
			0.165	0.068	0.1	0.234	0.107		0.089		0.093
			0.125	0.152	0.08	0.163	0.112		0.14		0.17
			0.19	0.142	0.128	0.107	0.049		0.094		0.036
			0.19	0.165	0.067	0.094	0.04		0.06		0.076
			0.111	0.098	0.061	0.084	0.152		0.313		0.088
			0.167	0.174	0.061	0.059	0.085		0.047		0.069
			0.052	0.238	0.164	0.125	0.093		0.145		0.105
			0.239	0.162	0.078	0.125	0.073		0.08		0.096
			0.093	0.148	0.035	0.068	0.081		0.144		0.084
			0.163	0.108	0.181	0.052	0.074		0.119		0.104
			0.308	0.203	0.134	0.112	0.058		0.168		0.076
			0.073	0.081	0.054	0.176	0.098		0.138		0.07
			0.281	0.105	0.082	0.089	0.1		0.089		0.075
			0.075	0.217	0.136	0.154	0.13		0.101		0.129
			0.095	0.15	0.102	0.104	0.112		0.15		0.077
			0.201	0.084	0.159	0.083	0.091		0.213		0.062
			0.237	0.137	0.097	0.065	0.084		0.186		0.214
			0.211	0.115	0.072	0.123	0.167		0.198		0.074
			0.151	0.108	0.079	0.095	0.211		0.15		0.093
			0.213	0.111	0.087	0.266	0.114		0.079		0.192
			0.127	0.083	0.035	0.144	0.072		0.078		0.122
			0.065	0.181	0.105	0.125	0.054		0.048		0.102
			0.105	0.107	0.048	0.082	0.107		0.209		0.055
			0.231	0.112	0.112	0.079	0.099		0.052		0.082
			0.166	0.116	0.126	0.088	0.121		0.095		0.21
			0.162	0.132	0.035	0.096	0.074		0.235		0.181
			0.079	0.137	0.13	0.057	0.038		0.181		0.177
			0.118	0.079	0.132	0.231	0.106		0.134		0.092
			0.17	0.079	0.111	0.107	0.083		0.12		0.1
			0.095	0.119	0.084	0.058	0.074		0.137		0.267
			0.166	0.15	0.081	0.124	0.124		0.133		0.102
			0.105	0.248	0.066	0.151	0.073		0.116		0.117
			0.165	0.155	0.129	0.134	0.076		0.109		0.236
			0.134	0.103	0.113	0.075	0.083		0.134		0.148
			0.282	0.07	0.07	0.092	0.062		0.166		0.095
			0.075	0.15	0.035	0.235	0.111		0.125		0.248
			0.112	0.148		0.106	0.147		0.096		0.15
			0.079	0.125		0.133	0.073		0.303		0.132
			0.133	0.177		0.181	0.065		0.182		0.123
			0.152	0.164		0.197	0.081		0.102		0.118
			0.453	0.177		0.123	0.188		0.243		0.088
			0.084	0.153		0.059	0.163		0.138		0.072
			0.128	0.081		0.104	0.123		0.226		0.118
			0.143	0.137		0.104	0.122		0.268		0.251
			0.248	0.234		0.112	0.112		0.111		0.062
			0.249	0.11		0.116	0.119		0.082		0.327
			0.154	0.177		0.177	0.064		0.069		0.062
			0.11	0.13		0.072	0.082		0.115		0.089
			0.038	0.075		0.071	0.119		0.079		0.095
			0.073	0.172		0.069	0.152		0.081		0.098
			0.151	0.171		0.175	0.065		0.22		0.145
			0.163	0.189		0.145	0.088		0.281		0.099
			0.103	0.107		0.052	0.04		0.148		0.206
			0.176	0.097		0.096	0.063		0.236		0.129
			0.145	0.076		0.12	0.132		0.178		0.12
			0.093	0.154		0.077	0.088		0.146		0.26
			0.081	0.088		0.187	0.073		0.175		0.094
			0.099	0.088		0.234	0.064		0.385		0.092
			0.141	0.064		0.147	0.227		0.061		0.207
			0.122	0.153		0.084	0.094		0.205		0.2
			0.332	0.274		0.116	0.072		0.175		0.058
			0.105	0.194		0.089	0.059		0.052		0.139
			0.102	0.126		0.155	0.078		0.099		0.166
			0.071	0.08		0.085	0.064		0.2		0.063
			0.151	0.153		0.253	0.095		0.036		0.164
			0.119	0.068		0.093	0.14		0.121		0.1
			0.17	0.093		0.094	0.165		0.169		0.107
			0.046	0.136		0.238	0.125		0.121		0.08
			0.18			0.052	0.053		0.145		0.078
			0.129			0.146	0.066		0.071		0.117
			0.241			0.275	0.083		0.095		0.06
			0.204			0.243	0.053		0.306		0.086
			0.224			0.176	0.084		0.093		0.073
			0.146			0.091	0.066		0.183		0.146
			0.296			0.128	0.095		0.118		0.195
			0.144			0.091	0.118		0.065		0.103
			0.103			0.134	0.156		0.307		0.109
			0.082			0.09	0.092		0.095		0.112
			0.194			0.141	0.095		0.102		0.104
			0.223			0.164	0.112		0.08		0.106
			0.065			0.209	0.152		0.098		0.153
			0.161			0.11	0.089		0.243		0.106
			0.07			0.057	0.112		0.106		0.298
			0.099			0.076	0.198		0.201		0.257
			0.121			0.125	0.238		0.165		0.077
			0.097			0.082	0.211		0.141		0.192
			0.144			0.057	0.098		0.164		0.068
			0.063			0.161	0.293		0.129		0.098
			0.205			0.161	0.194		0.087		0.084
			0.075			0.173	0.174		0.077		0.066
			0.038			0.127	0.25		0.165		0.104
			0.166			0.228	0.101		0.147		0.105
			0.156			0.07	0.125		0.101		0.081
			0.169			0.07	0.089		0.12		0.097
			0.169			0.081	0.053		0.054		0.048
			0.107			0.063	0.118		0.062		0.077
			0.137			0.141	0.101		0.332		0.243
			0.119			0.139	0.132		0.076		0.067
			0.189			0.085	0.063		0.238		0.23
			0.087			0.102	0.066		0.091		0.085
			0.264			0.065	0.098		0.177		0.106
			0.229			0.057	0.119		0.057		0.116
			0.074			0.071	0.063		0.042		0.06
			0.227			0.195	0.064		0.217		0.081
			0.067			0.181	0.082		0.102		0.113
			0.103			0.109	0.106		0.048		0.141
			0.112			0.141	0.125		0.263		0.313
			0.088			0.103	0.091		0.159		0.219
			0.099			0.202	0.106		0.089		0.131
			0.098			0.057	0.079		0.081		0.099
			0.119			0.105	0.069		0.213		0.073
			0.046			0.074	0.115		0.223		0.081
			0.132			0.124	0.188		0.402		0.117
			0.038			0.059	0.085		0.1		0.1
			0.04			0.093	0.049		0.175		0.296
			0.087			0.087	0.195		0.121		0.242
			0.095			0.089	0.103		0.081		0.151
			0.062			0.058	0.089		0.288		0.105
			0.053			0.189	0.094		0.074		0.08
			0.15			0.057	0.148		0.178		0.118
			0.091			0.119	0.079		0.036		0.048
			0.25			0.177	0.078		0.065		0.11
			0.084			0.16	0.04		0.035		0.091
			0.095			0.087	0.098		0.144		0.106
			0.095			0.111	0.053		0.091		0.115
			0.225			0.116	0.038		0.048		0.145
			0.079			0.057	0.084		0.108		0.227
			0.08			0.107	0.058		0.165		0.065
			0.15			0.254	0.139		0.072		0.15
			0.065			0.062	0.084		0.233		0.06
			0.125			0.156	0.123		0.12		0.153
			0.305			0.164	0.113		0.133		0.119
			0.053			0.137	0.104		0.264		0.176
			0.251			0.063	0.131		0.284		0.159
			0.091			0.071	0.098		0.048		0.254
			0.146			0.085	0.04		0.085		0.097
			0.073				0.084		0.127		0.2
			0.242				0.058		0.16		0.159
			0.174				0.082		0.161		0.071
			0.063				0.103		0.162		0.089
			0.105				0.111		0.052		0.078
			0.087				0.1		0.105		0.134
			0.251				0.152		0.081		0.103
			0.074				0.102		0.15		0.067
			0.125				0.066		0.078		0.168
			0.182				0.073		0.187		0.252
			0.093				0.066		0.104		0.069
			0.119				0.094		0.164		0.152
			0.192				0.053		0.15		0.171
			0.094				0.082		0.156		0.076
			0.081				0.083		0.234		0.094
			0.196				0.105		0.052		0.121
			0.108				0.052		0.166		0.252
			0.216				0.057		0.15		0.099
			0.196				0.131		0.098		0.047
			0.166				0.101		0.079		0.09
			0.04				0.069		0.102		0.094
			0.094				0.059		0.069		0.103
			0.271				0.038		0.174		0.087
			0.093				0.075		0.189		0.112
			0.332				0.095		0.14		0.08
			0.174				0.091		0.219		0.289
			0.09				0.04		0.138		0.083
			0.042				0.084		0.066		0.06
			0.098				0.057		0.035		0.066
			0.129				0.093		0.068		0.103
			0.177				0.046		0.035		0.114
			0.129				0.107		0.133		0.103
			0.071				0.053		0.171		0.06
			0.096				0.125		0.085		0.071
			0.101				0.066		0.088		0.095
			0.098				0.038		0.035		0.125
			0.13				0.115		0.299		0.094
			0.137				0.07		0.036		0.128
			0.094				0.095		0.539		0.075
			0.07				0.132		0.107		0.135
			0.086				0.057		0.067		0.109
			0.293				0.053		0.088		0.093
			0.107				0.136		0.076		0.078
			0.265				0.077		0.147		0.087
			0.242				0.135		0.289		0.082
			0.052				0.108		0.061		0.181
			0.127				0.107		0.1		0.107
			0.105				0.12		0.052		0.13
			0.214				0.04		0.036		0.152
			0.227				0.091		0.067		0.048
			0.236				0.098		0.061		0.052
			0.065				0.082		0.091		0.073
			0.12				0.096		0.265		0.279
			0.206				0.038		0.052		0.102
			0.148				0.065		0.201		0.129
			0.102				0.083		0.077		0.201
			0.081				0.093		0.048		0.127
			0.143				0.11		0.06		0.128
			0.115				0.099		0.071		0.098
			0.222				0.183		0.129		0.108
			0.17				0.135		0.071		0.074
			0.18				0.095		0.167		0.067
			0.101				0.167		0.199		0.088
			0.073				0.1		0.062		0.102
			0.232				0.059		0.042		0.256
			0.053				0.04		0.068		0.12
			0.22				0.183		0.067		0.086
			0.052				0.076		0.128		0.154
			0.102				0.157		0.064		0.084
			0.165				0.085		0.036		0.098
			0.117				0.064		0.279		0.146
			0.077				0.112		0.052		0.139
			0.054				0.089		0.036		0.102
			0.068				0.076		0.036		0.114
			0.064				0.046		0.035		0.142
			0.101				0.168		0.118		0.085
			0.082				0.088		0.094		0.128
			0.089				0.083		0.063		0.094
			0.568				0.116		0.094		0.11
			0.038				0.069		0.08		0.117
			0.215				0.053		0.047		0.119
			0.28				0.094		0.12		0.103
			0.086				0.084		0.069		0.098
			0.053				0.074		0.121		0.18
			0.04				0.127		0.048		0.082
			0.421				0.101		0.035		0.08
			0.076				0.085		0.048		0.159
			0.119				0.107		0.139		0.218
			0.057				0.079		0.064		0.075
			0.04				0.08		0.257		0.088
			0.126				0.139		0.036		0.061
			0.087				0.16		0.143		0.109
			0.083				0.069		0.052		0.237
			0.053				0.069		0.067		0.213
			0.124				0.184		0.082		0.081
			0.201				0.074		0.078		0.111
			0.148				0.163		0.036		0.048
			0.087				0.127		0.15		0.074
			0.057				0.059		0.035		0.091
			0.082				0.185		0.075		0.15
			0.327				0.053		0.111		0.098
			0.079				0.075		0.102		0.11
			0.065				0.112		0.091		0.098
			0.053				0.134		0.114		0.199
			0.054				0.124		0.086		0.067
			0.207				0.068		0.15		0.09
			0.105				0.136		0.049		0.076
			0.119				0.061		0.143		0.08
			0.112				0.059		0.129		0.136
			0.132				0.116		0.035		0.127
			0.073				0.089		0.099		0.115
			0.147				0.107		0.074		0.157
			0.221				0.052		0.142		0.17
			0.12				0.089		0.084		0.259
			0.149				0.173		0.356		0.12
			0.088				0.068		0.227		0.069
			0.147				0.13		0.048		0.117
			0.067				0.059		0.176		0.077
			0.073				0.064		0.101		0.109
			0.059				0.098		0.095		0.096
			0.073				0.114		0.035		0.088
			0.065				0.038		0.299		0.096
			0.111				0.093		0.08		0.109
			0.075				0.122		0.119		0.121
			0.19				0.106		0.057		0.092
			0.052				0.1		0.108		0.064
			0.199				0.076		0.218		0.082
			0.065				0.04		0.105		0.221
			0.154				0.057		0.048		0.215
			0.144				0.053		0.143		0.089
			0.139				0.092		0.049		0.114
			0.237				0.073		0.131		0.077
			0.111				0.095		0.08		0.078
			0.074				0.103		0.048		0.114
			0.058				0.059		0.19		0.077
			0.155				0.196		0.289		0.079
			0.04				0.1		0.081		0.085
			0.065				0.078		0.131		0.034
			0.131				0.069		0.049		0.096
			0.119				0.088		0.169		0.156
			0.176				0.103		0.279		0.099
			0.075				0.091		0.035		0.098
			0.073				0.105		0.053		0.036
			0.066				0.072		0.088		0.102
			0.137				0.053		0.088		0.076
			0.038				0.069		0.131		0.099
			0.1				0.122		0.049		0.1
			0.073				0.069		0.078		0.068
			0.085				0.053		0.201		0.081
			0.23				0.074		0.138		0.094
			0.091						0.042		0.08
			0.193						0.074		0.096
			0.075						0.116		0.139
			0.092						0.036		0.097
			0.221						0.095		0.177
			0.119						0.181		0.163
			0.098						0.099		0.061
			0.135						0.188
			0.307						0.048
			0.25						0.105
			0.225						0.238
			0.181						0.284
			0.154						0.048
			0.125						0.057
			0.13						0.056
			0.187						0.036
			0.381
			0.065
			0.116
			0.173
			0.171
			0.165
			0.205
			0.133
			0.163
			0.133
			0.125
			0.211
			0.181
			0.139
			0.175
			0.136
			0.123
			0.188
			0.31
			0.125
			0.113
			0.074
			0.091
			0.053
			0.255
			0.219
			0.065
			0.131
			0.038
			0.083
			0.038
			0.094
			0.122
			0.16
			0.134
			0.275
			0.066
			0.489
			0.092
			0.15
			0.195
			0.383
			0.057
			0.187
			0.157
			0.099
			0.1
			0.086
			0.358
			0.121
			0.108
			0.094
			0.14
			0.156
			0.104
			0.164
			0.18
			0.066
			0.093
			0.111
			0.038
			0.102
			0.095
			0.169
			0.095
			0.109
			0.28
			0.158
			0.091
			0.343
			0.262
			0.104
			0.228
			0.102
			0.283
			0.145
			0.191
			0.101
			0.074
			0.266
			0.261
			0.103
			0.084
			0.132
			0.094
			0.181
			0.09
			0.105
			0.249
			0.137
			0.073
			0.085
			0.118
			0.18
			0.159
			0.292
			0.079
			0.147
			0.253
			0.053
			0.258
			0.191
			0.198
			0.144
			0.186
			0.212
			0.138
			0.106
			0.14
			0.087
			0.107

## Sheet: Fig 4d
DKB3698	DKB6342	DKB6300
genotype = wild-type	genotype = dmc1-E157D	genotype = dmc1-E157D mei5
Dmc1 foci (length in μm)	Dmc1 foci	Dmc1 foci
0.145	0.089	0.164
0.163	0.099	0.256
0.12	0.125	0.184
0.16	0.066	0.111
0.103	0.105	0.141
0.106	0.063	0.202
0.1	0.155	0.242
0.089	0.088	0.19
0.133	0.102	0.234
0.107	0.094	0.153
0.133	0.109	0.26
0.107	0.121	0.233
0.087	0.069	0.143
0.092	0.081	0.163
0.058	0.146	0.128
0.093	0.119	0.319
0.058	0.068	0.115
0.171	0.07	0.111
0.066	0.066	0.157
0.134	0.095	0.145
0.062	0.103	0.221
0.1	0.22	0.287
0.125	0.085	0.112
0.154	0.093	0.14
0.112	0.103	0.173
0.094	0.139	0.144
0.149	0.172	0.175
0.056	0.101	0.283
0.138	0.136	0.109
0.073	0.11	0.212
0.119	0.11	0.344
0.086	0.076	0.119
0.132	0.089	0.12
0.223	0.061	0.423
0.14	0.189	0.133
0.169	0.113	0.079
0.1	0.14	0.236
0.156	0.139	0.147
0.211	0.054	0.131
0.062	0.12	0.087
0.147	0.162	0.093
0.1	0.076	0.133
0.134	0.14	0.16
0.299	0.121	0.162
0.179	0.07	0.202
0.127	0.106	0.273
0.062	0.106	0.194
0.155	0.202	0.281
0.146	0.159	0.14
0.155	0.252	0.15
0.069	0.109	0.162
0.133	0.176	0.161
0.194	0.11	0.12
0.077	0.112	0.273
0.142	0.197	0.214
0.109	0.135	0.104
0.154	0.104	0.337
0.129	0.093	0.159
0.134	0.068	0.103
0.069	0.066	0.191
0.056	0.23	0.352
0.079	0.088	0.085
0.072	0.131	0.073
0.123	0.121	0.154
0.078	0.182	0.199
0.157	0.141	0.194
0.115	0.108	0.28
0.089	0.126	0.167
0.106	0.158	0.205
0.089	0.158	0.112
0.09	0.234	0.166
0.12	0.122	0.101
0.123	0.136	0.221
0.083	0.164	0.057
0.081	0.096	0.102
0.105	0.087	0.144
0.117	0.065	0.19
0.126	0.095	0.135
0.159	0.111	0.052
0.091	0.079	0.069
0.155	0.068	0.251
0.129	0.12	0.12
0.072	0.131	0.154
0.142	0.145	0.144
0.113	0.206	0.151
0.102	0.107	0.177
0.119	0.145	0.18
0.105	0.155	0.117
0.123	0.127	0.066
0.102	0.157	0.14
0.149	0.255	0.091
0.143	0.192	0.162
0.123	0.166	0.075
0.143	0.111	0.1
	0.129	0.16
	0.133	0.125
	0.161	0.205
	0.291	0.157
	0.057	0.216
	0.197	0.155
	0.084	0.161
	0.191	0.202
	0.131	0.149
	0.094	0.105
	0.169	0.095
	0.067	0.187
	0.218	0.114
	0.154	0.129
	0.164	0.313
	0.105	0.13
	0.152	0.157
	0.152	0.192
	0.283	0.145
	0.236	0.228
	0.207	0.122
	0.359	0.127
	0.209	0.139
	0.176	0.284
	0.344	0.26
	0.174	0.379
	0.054	0.224
	0.142	0.176
	0.278	0.136
	0.179	0.141
	0.129	0.142
	0.145	0.205
	0.153	0.13
	0.246	0.206
	0.345	0.314
	0.185	0.098
	0.116	0.167
	0.145	0.124
	0.482	0.251
	0.209	0.155
	0.191	0.292
	0.163	0.217
	0.113	0.167
	0.204	0.092
	0.219	0.267
	0.316	0.289
	0.138	0.113
	0.136	0.156
	0.301	0.098
	0.144	0.324
	0.183	0.151
	0.1	0.102
	0.165	0.157
	0.358	0.076
	0.18	0.123
	0.173	0.166
	0.188	0.143
	0.13	0.177
	0.122	0.206
	0.202	0.084
	0.193	0.248
	0.104	0.164
	0.462	0.153
	0.109	0.13
	0.148	0.182
	0.139	0.155
	0.148	0.075
	0.43	0.093
	0.205	0.128
	0.113	0.215
	0.146	0.144
	0.092	0.074
	0.118	0.123
	0.264	0.157
	0.061	0.296
	0.262	0.319
	0.35	0.24
	0.375	0.255
	0.289	0.231
	0.252	0.135
	0.199	0.067
	0.215	0.221
	0.324	0.301
	0.067	0.118
	0.148	0.351
	0.174	0.173
	0.072	0.196
	0.178	0.176
	0.239	0.13
	0.053	0.355
	0.179	0.069
	0.123	0.236
	0.201	0.256
	0.052	0.126
	0.193	0.096
	0.255	0.196
	0.251	0.093
	0.135	0.107
	0.238	0.262
	0.154	0.207
	0.109	0.137
	0.121	0.159
	0.203	0.193
	0.145	0.191
	0.163	0.24
	0.091	0.198
	0.244	0.237
	0.267	0.052
	0.186	0.199
	0.18	0.106
	0.065	0.165
	0.116	0.109
	0.093	0.125
	0.136	0.132
	0.203	0.28
	0.059	0.075
	0.269	0.295
	0.21	0.161
	0.149	0.311
	0.225	0.15
	0.197	0.092
	0.265	0.103
	0.105	0.095
	0.054	0.052
	0.223	0.069
	0.307	0.144
	0.256	0.25
	0.091	0.125
	0.195	0.107
	0.164	0.127
	0.253	0.179
	0.226	0.123
	0.113	0.106
	0.167	0.174
	0.218	0.13
	0.209	0.166
	0.239	0.192
	0.065	0.146
	0.313	0.163
	0.187	0.126
	0.14	0.133
	0.095	0.124
	0.188	0.159
	0.13	0.165
	0.145	0.338
	0.18	0.156
	0.117	0.062
	0.177	0.124
	0.241	0.1
	0.167	0.156
	0.094	0.142
	0.241	0.115
	0.191	0.111
	0.183	0.153
	0.067	0.164
	0.16	0.093
	0.067	0.079
	0.084	0.091
	0.267	0.221
	0.243	0.162
	0.121	0.183
	0.092	0.138
	0.097	0.195
	0.18	0.097
	0.059	0.24
	0.124	0.154
	0.196	0.356
	0.278	0.118
	0.102	0.117
	0.145	0.186
	0.103	0.216
	0.075	0.216
	0.129	0.17
	0.14	0.139
	0.057	0.214
	0.098	0.063
	0.13	0.175
	0.192	0.15
	0.158	0.185
	0.129	0.172
	0.114	0.243
	0.095	0.28
	0.227	0.119
	0.078	0.147
	0.135	0.133
	0.169	0.1
	0.117	0.201
	0.207	0.1
	0.076	0.231
	0.111	0.172
	0.114	0.057
	0.139	0.144
	0.183	0.136
	0.114	0.126
	0.246	0.109
	0.157	0.22
	0.126	0.18
	0.14	0.108
	0.148	0.167
	0.141	0.163
	0.275	0.179
	0.145	0.165
	0.107	0.46
	0.197	0.141
	0.097	0.134
	0.187	0.127
	0.247	0.118
	0.137	0.101
	0.162	0.143
	0.139	0.252
	0.111	0.057
	0.211	0.212
	0.103	0.145
	0.268	0.185
	0.118	0.131
	0.069	0.213
	0.068	0.167
	0.162	0.132
	0.096	0.169
	0.103	0.107
	0.053	0.057
	0.076	0.161
	0.065	0.141
	0.151	0.084
	0.213	0.131
	0.101	0.168
	0.108	0.069
	0.119	0.144
	0.093	0.151
	0.152	0.162
	0.157	0.107
	0.072	0.139
	0.077	0.208
	0.197	0.15
	0.127	0.185
	0.149	0.058
	0.254	0.154
	0.21	0.12
	0.195	0.069
	0.132	0.135
	0.131	0.159
	0.114	0.111
	0.144	0.123
	0.064	0.127
	0.066	0.233
	0.068	0.18
	0.16	0.148
	0.158	0.184
	0.181	0.136
	0.079	0.086
	0.163	0.151
	0.198	0.063
	0.149	0.112
	0.081	0.167
	0.126	0.19
	0.068	0.149
	0.077	0.155
	0.116	0.17
	0.184	0.15
	0.273	0.118
	0.06	0.164
	0.063	0.283
	0.072	0.131
	0.189	0.144
	0.148	0.111
	0.141	0.089
	0.22	0.247
	0.125	0.102
	0.11	0.166
	0.208	0.201
	0.097	0.208
	0.215	0.192
	0.12	0.198
	0.178	0.23
	0.149	0.097
	0.189	0.485
	0.168	0.049
	0.064	0.155
	0.251	0.175
	0.272	0.157
	0.074	0.069
	0.084	0.134
	0.109	0.296
	0.092	0.141
	0.146	0.13
	0.093	0.192
	0.126	0.125
	0.174	0.197
	0.118	0.115
	0.24	0.23
	0.143	0.128
	0.26	0.345
	0.15	0.226
	0.229	0.252
	0.111	0.265
	0.139	0.178
	0.278	0.214
	0.137	0.185
	0.172	0.193
	0.125	0.137
	0.112	0.124
	0.126	0.165
	0.209	0.149
	0.185	0.197
	0.163	0.125
	0.347	0.193
	0.152	0.163
	0.153	0.164
	0.124	0.11
	0.18	0.172
	0.167	0.093
	0.101	0.15
	0.163	0.195
	0.16	0.125
	0.159	0.213
	0.162	0.171
	0.134	0.358
	0.06	0.075
	0.064	0.158
	0.147	0.279
	0.15	0.136
	0.17	0.236
	0.092	0.202
	0.126	0.143
	0.165	0.16
	0.18	0.244
	0.232	0.14
	0.151	0.29
	0.093	0.186
	0.133	0.098
	0.36	0.129
	0.103	0.328
	0.173	0.126
	0.167	0.299
	0.154	0.192
	0.161	0.062
	0.148	0.143
	0.184	0.112
	0.103	0.21
	0.057	0.099
	0.117	0.222
	0.171	0.339
	0.258	0.12
	0.165	0.148
	0.126	0.326
	0.1	0.141
	0.141	0.206
	0.206	0.133
	0.269	0.092
	0.162	0.178
	0.306	0.094
	0.14	0.104
	0.109	0.139
	0.18	0.153
	0.083	0.32
	0.204	0.18
	0.173	0.305
	0.16	0.22
	0.141	0.17
	0.233	0.163
	0.132	0.314
	0.123	0.144
	0.108	0.195
	0.177	0.161
	0.142	0.131
	0.107	0.134
	0.344	0.161
	0.163	0.183
	0.054	0.193
	0.216	0.185
	0.197	0.057
	0.132	0.225
	0.105	0.198
	0.053
	0.054
	0.064
	0.081
	0.104
	0.086
	0.223
	0.1
	0.178
	0.164
	0.205
	0.108
	0.131
	0.164
	0.113
	0.21
	0.141
	0.231
	0.336
	0.088
	0.212
	0.071
	0.172
	0.24
	0.075
	0.304
	0.079
	0.295
	0.08
	0.1
	0.199
	0.161
	0.19
	0.116
	0.124
	0.178
	0.293
	0.122
	0.077
	0.206
	0.164
	0.091
	0.065
	0.229
	0.115
	0.138
	0.103
	0.156
	0.134
	0.215
	0.346
	0.078
	0.104
	0.336
	0.121
	0.161
	0.085
	0.308
	0.26
	0.157
	0.116
	0.127
	0.121
	0.077
	0.146
	0.191
	0.125
	0.144
	0.054
	0.104
	0.141
	0.165
	0.184
	0.147
	0.095
	0.161
	0.161
	0.168
	0.142
	0.139
	0.108
	0.122
	0.146
	0.079
	0.149
	0.138
	0.104
	0.207
	0.295
	0.142
	0.113
	0.326
	0.104
	0.248
	0.163
	0.147
	0.277
	0.179
	0.162
	0.178
	0.101
	0.13
	0.103
	0.169
	0.113
	0.14
	0.092
	0.148
	0.129
	0.06
	0.084
	0.129
	0.065
	0.098
	0.165
	0.148
	0.17
	0.121
	0.066
	0.075
	0.443
	0.26
	0.067
	0.067
	0.095
	0.139
	0.131
	0.08
	0.08
	0.163
	0.095
	0.075
	0.098
	0.108
	0.112
	0.091
	0.187
	0.152
	0.137
	0.146
	0.132
	0.087
	0.081
	0.081
	0.101
	0.164
	0.11
	0.076
	0.097
	0.114
	0.089
	0.063
	0.157
	0.076
	0.198
	0.12
	0.133
	0.097
	0.145
	0.129
	0.119
	0.127
	0.065
	0.081
	0.13
	0.092
	0.096
	0.068
	0.134
	0.133
	0.072
	0.072
	0.19
	0.104
	0.102
	0.077
	0.112
	0.164
	0.212
	0.121
	0.071
	0.2
	0.291
	0.112
	0.201
	0.133
	0.209
	0.155
	0.107
	0.099
	0.115
	0.096
	0.254
	0.06
	0.138
	0.111
	0.068
	0.152
	0.165
	0.098
	0.174
	0.238
	0.162
	0.148
	0.108
	0.203
	0.081
	0.105
	0.217
	0.15
	0.084
	0.137
	0.108
	0.111
	0.083
	0.181
	0.107
	0.112
	0.116
	0.132
	0.079
	0.079
	0.119
	0.15
	0.248
	0.155
	0.103
	0.15
	0.148
	0.177
	0.164
	0.177
	0.137
	0.234
	0.11
	0.177
	0.13
	0.075
	0.172
	0.171
	0.189
	0.107
	0.097
	0.154
	0.088
	0.064
	0.153
	0.274
	0.194
	0.126
	0.08
	0.153

[truncated: 7 more sheets: SFig 2, SFig 3, SFig 4, SFig 5, SFig 6, SFig 7, SFig 9]
